# Supplementary material for: Genetic mapping reveals a marker for yellow skin in watermelon (Citrullus lanatus L.)
Source: PLoS One. 2018 Sep 28;13(9):e0200617. doi: 10.1371/journal.pone.0200617 (PMC6161839; doi:10.1371/journal.pone.0200617)
Supplement: S1 Table — (XLSX) [file pone.0200617.s001.xlsx]

## Sheet: S1 Table
Supplementary Table 1, The raw data of SNP and SNP-index information of BSA on chromosome 4
chromsome	position	reference base	mut_freq	wild_freq	SNP-index	mut_cov	mut_A	mut_C	mut_G	mut_T	wild_cov	wild_A	wild_C	wild_G	wild_T
4	659	G	0.8421	0.24	0.6021	19	0	0	3	16	25	0	0	19	6
4	1002	G	0.8636	0.2083	0.6553	22	19	0	3	0	24	5	0	19	0
4	1750	C	0.6923	0.7	-0.0077	13	0	9	0	4	10	0	7	0	3
4	1778	A	0.6364	0.6667	-0.0303	11	4	0	7	0	12	4	0	8	0
4	1785	C	0.6923	0.75	-0.0577	13	0	9	0	4	12	0	9	0	3
4	1816	T	0.6667	0.75	-0.0833	12	0	4	0	8	12	0	3	0	9
4	1820	C	0.6667	0.75	-0.0833	12	0	8	0	4	12	0	9	0	3
4	2946	C	0.8889	0.0769	0.812	18	0	2	16	0	13	0	12	1	0
4	3414	C	1	0.2	0.8	11	0	0	0	11	15	0	12	0	3
4	6925	T	0.9545	0.2727	0.6818	22	0	21	0	1	22	0	6	0	16
4	11602	G	0.8125	0.4	0.4125	16	0	0	3	13	10	0	0	6	4
4	11607	G	0.8	0.3636	0.4364	15	0	0	3	12	11	0	0	7	4
4	11754	G	0.625	0.2	0.425	16	10	0	6	0	20	4	0	16	0
4	11764	G	0.8824	0.6875	0.1949	17	0	0	2	15	16	0	0	5	11
4	11812	T	0.5625	0.4444	0.1181	16	0	9	0	7	18	0	8	0	10
4	11849	T	0.5	0.2857	0.2143	14	0	7	0	7	14	0	10	0	4
4	11856	G	0.8571	0.5714	0.2857	14	2	0	12	0	14	6	0	8	0
4	11860	C	0.9091	0.5714	0.3377	11	0	10	0	1	14	0	8	0	6
4	13229	G	0.5385	0.1538	0.3847	13	0	0	6	7	13	0	0	11	2
4	13288	A	0.6923	0.4615	0.2308	13	9	0	4	0	13	6	0	7	0
4	13293	G	0.6667	0.2143	0.4524	15	10	0	5	0	14	3	0	11	0
4	13315	A	0.7857	0.625	0.1607	14	11	0	3	0	16	10	0	6	0
4	13336	A	0.7857	0.625	0.1607	14	11	0	3	0	16	10	0	6	0
4	13419	C	0.6923	0.6	0.0923	13	0	9	4	0	15	0	9	6	0
4	14631	T	0.7826	0.6471	0.1355	23	0	18	0	5	17	0	11	0	6
4	14692	C	0.6364	0.5333	0.1031	55	35	20	0	0	45	24	21	0	0
4	14730	T	0.7971	0.6852	0.1119	69	0	55	0	14	54	1	37	0	16
4	14837	T	0.6933	0.6667	0.0266	75	0	52	0	23	78	0	52	0	26
4	14893	T	0.6892	0.6479	0.0413	74	0	51	0	23	71	0	46	0	25
4	14900	A	0.8451	0.473	0.3721	71	11	0	60	0	74	39	0	35	0
4	14904	T	0.6571	0.5714	0.0857	70	0	46	0	24	70	0	40	0	30
4	14957	G	0.8961	0.6761	0.22	77	8	0	69	0	71	23	0	48	0
4	14999	T	0.5067	0.7258	-0.2191	75	0	37	0	38	62	0	17	0	45
4	15027	A	0.8871	0.6852	0.2019	62	55	0	0	7	54	37	0	0	17
4	15082	A	0.5	0.4062	0.0938	44	22	0	22	0	32	19	0	13	0
4	15276	A	0.8421	0.3333	0.5088	19	3	0	16	0	12	8	0	4	0
4	15871	A	0.7273	0.6364	0.0909	11	8	3	0	0	11	7	4	0	0
4	15990	C	0.8	0.1053	0.6947	15	0	3	0	12	19	0	17	0	2
4	16128	T	1	0.0455	0.9545	15	0	15	0	0	22	0	1	0	21
4	19865	T	0.9231	0.05	0.8731	26	0	24	0	2	20	0	1	0	19
4	19871	G	0.9167	0.05	0.8667	24	22	0	2	0	20	1	0	19	0
4	21633	C	0.92	0.1818	0.7382	25	0	2	0	23	22	0	18	0	4
4	21708	C	0.8667	0.1053	0.7614	30	0	4	0	26	19	0	17	0	2
4	23043	G	1	0.1364	0.8636	35	0	35	0	0	22	0	3	19	0
4	27020	T	1	0.3214	0.6786	14	0	14	0	0	28	0	9	0	19
4	27312	A	0.9524	0.2778	0.6746	21	1	0	20	0	18	13	0	5	0
4	27912	T	0.8182	0.25	0.5682	11	0	0	9	2	16	0	0	4	12
4	29055	A	0.92	0.1818	0.7382	25	2	0	0	23	11	9	0	0	2
4	29060	A	0.92	0.1818	0.7382	25	2	0	23	0	11	9	0	2	0
4	29669	A	0.96	0.1579	0.8021	25	1	0	0	24	19	16	0	0	3
4	30820	T	0.8696	0	0.8696	23	0	20	0	3	20	0	0	0	20
4	31270	G	0.9286	0.1818	0.7468	14	13	0	1	0	22	4	0	18	0
4	31745	A	1	0.4	0.6	20	0	20	0	0	15	9	6	0	0
4	31836	T	0.9375	0.4	0.5375	16	0	15	0	1	20	0	8	0	12
4	31912	C	0.9545	0.24	0.7145	22	0	1	0	21	25	0	19	0	6
4	32159	T	0.9615	0.2857	0.6758	26	0	25	0	1	21	0	6	0	15
4	32371	A	0.92	0.2273	0.6927	25	2	0	23	0	22	17	0	5	0
4	32942	C	1	0.3182	0.6818	20	0	0	0	20	22	0	15	0	7
4	33328	G	0.9667	0.2308	0.7359	30	29	0	1	0	13	3	0	10	0
4	33553	A	0.9167	0.2917	0.625	24	2	22	0	0	24	17	7	0	0
4	33747	A	0.9545	0.2632	0.6913	22	1	0	21	0	19	14	0	5	0
4	33765	C	0.9565	0.3	0.6565	23	0	1	0	22	20	0	14	0	6
4	33821	G	0.9545	0.25	0.7045	22	21	0	1	0	20	5	0	15	0
4	34127	G	1	0.2609	0.7391	17	0	0	0	17	23	0	0	17	6
4	34400	G	0.9524	0.1304	0.822	21	20	0	1	0	23	3	0	20	0
4	34581	T	0.9167	0.0714	0.8453	24	22	0	0	2	14	1	0	0	13
4	34791	C	0.9615	0.1739	0.7876	26	0	1	0	25	23	0	19	0	4
4	35274	G	0.9474	0.2857	0.6617	19	0	0	1	18	21	0	0	15	6
4	35409	C	1	0.2857	0.7143	21	0	0	0	21	21	0	15	0	6
4	35823	A	1	0.0417	0.9583	20	0	0	20	0	24	23	0	1	0
4	36173	C	0.8846	0.1333	0.7513	26	0	3	23	0	15	0	13	2	0
4	36558	G	0.9375	0.3125	0.625	16	15	0	1	0	32	10	0	22	0
4	36721	T	0.8571	0.2759	0.5812	21	0	18	0	3	29	0	8	0	21
4	36790	T	0.8889	0.3529	0.536	27	24	0	0	3	17	6	0	0	11
4	37125	C	0.8571	0.1429	0.7142	21	0	3	0	18	14	0	12	0	2
4	37591	T	0.875	0.1538	0.7212	24	0	0	21	3	13	0	0	2	11
4	37932	A	0.9545	0	0.9545	22	1	0	0	21	12	12	0	0	0
4	38452	G	0.9231	0.2353	0.6878	13	0	12	1	0	17	0	4	13	0
4	38611	T	1	0.25	0.75	14	0	0	14	0	16	0	0	4	12
4	38705	G	1	0.2	0.8	20	20	0	0	0	20	4	0	16	0
4	38851	A	1	0.3	0.7	17	0	0	0	17	20	14	0	0	6
4	38875	A	1	0.3043	0.6957	16	0	0	16	0	23	16	0	7	0
4	38880	T	1	0.3182	0.6818	16	0	16	0	0	22	0	7	0	15
4	38922	G	1	0.2778	0.7222	12	12	0	0	0	18	5	0	13	0
4	39180	A	1	0.2353	0.7647	23	0	0	23	0	17	13	0	4	0
4	39231	C	1	0.1176	0.8824	23	0	0	0	23	17	0	15	0	2
4	39322	C	1	0.2083	0.7917	26	0	0	0	26	24	0	19	0	5
4	40751	C	0.8947	0.087	0.8077	19	0	2	0	17	23	0	21	0	2
4	41704	T	1	0.0435	0.9565	31	0	31	0	0	23	0	1	0	22
4	41916	C	1	0.1905	0.8095	25	0	0	0	25	21	0	17	0	4
4	42008	T	1	0.2308	0.7692	34	0	34	0	0	26	0	6	0	20
4	42023	A	1	0.2308	0.7692	33	0	0	33	0	26	20	0	6	0
4	42204	G	0.92	0.25	0.67	25	23	0	2	0	28	7	0	21	0
4	43001	A	1	0.2727	0.7273	26	0	26	0	0	22	16	6	0	0
4	43208	C	0.9667	0.2333	0.7334	30	29	1	0	0	30	7	23	0	0
4	43663	T	1	0.1765	0.8235	17	0	0	17	0	17	0	0	3	14
4	44127	C	1	0.1333	0.8667	10	0	0	0	10	15	0	13	0	2
4	44274	C	0.8667	0.15	0.7167	15	0	2	0	13	20	0	17	0	3
4	44445	A	0.95	0.2941	0.6559	20	1	0	19	0	17	12	0	5	0
4	44468	G	0.9444	0.2632	0.6812	18	17	0	1	0	19	5	0	14	0
4	44780	A	1	0.0714	0.9286	14	0	0	14	0	14	13	0	1	0
4	44894	C	0.9524	0.0556	0.8968	21	0	1	0	20	18	0	17	0	1
4	45296	A	0.9	0.0952	0.8048	20	2	0	18	0	21	19	0	2	0
4	45299	C	0.9	0.1176	0.7824	20	0	2	0	18	17	0	15	0	2
4	45329	G	0.9545	0.1111	0.8434	22	0	0	1	21	18	0	0	16	2
4	45765	A	1	0.2174	0.7826	31	0	0	31	0	23	18	0	5	0
4	45973	A	0.8571	0.0769	0.7802	21	3	0	0	18	26	24	0	0	2
4	45976	C	0.85	0.0741	0.7759	20	0	3	0	17	27	0	25	0	2
4	46568	A	0.95	0.1765	0.7735	20	1	19	0	0	17	14	3	0	0
4	46928	G	0.9048	0.25	0.6548	21	19	0	2	0	16	4	0	12	0
4	47690	C	0.9583	0.1429	0.8154	24	23	1	0	0	21	3	18	0	0
4	48117	A	0.88	0.08	0.8	25	3	0	22	0	25	23	0	2	0
4	48214	A	0.9231	0.0435	0.8796	26	2	0	24	0	23	22	0	1	0
4	48262	A	0.9643	0.0588	0.9055	28	1	27	0	0	17	16	1	0	0
4	48364	T	0.96	0.1053	0.8547	25	0	0	24	1	19	0	0	2	17
4	48456	T	1	0	1	26	0	26	0	0	14	0	0	0	14
4	48560	T	0.9231	0.25	0.6731	26	0	24	0	2	24	0	6	0	18
4	48580	G	0.9167	0.2174	0.6993	24	22	0	2	0	23	5	0	18	0
4	48765	G	0.6	0.2857	0.3143	15	9	0	6	0	21	6	0	15	0
4	48769	C	0.625	0.619	0.006	16	0	6	0	10	21	0	8	0	13
4	48777	A	0.6	0.65	-0.05	15	6	0	9	0	20	7	0	13	0
4	48794	T	0.5385	0.55	-0.0115	13	6	0	0	7	20	9	0	0	11
4	48803	A	0.5333	0.4706	0.0627	15	7	0	8	0	17	9	0	8	0
4	48809	A	0.5333	0.5556	-0.0223	15	8	0	7	0	18	10	0	8	0
4	48825	A	0.5833	0.5	0.0833	12	7	5	0	0	16	8	8	0	0
4	48836	G	0.5625	0.8889	-0.3264	16	7	0	9	0	18	2	0	16	0
4	48843	G	0.6111	0.3889	0.2222	18	11	0	7	0	18	7	0	11	0
4	48848	T	0.6667	0.5556	0.1111	18	12	0	0	6	18	10	0	0	8
4	48851	C	0.6111	0.4118	0.1993	18	0	7	0	11	17	0	10	0	7
4	48875	C	0.6957	0.1739	0.5218	23	0	7	0	16	23	0	19	0	4
4	49346	C	1	0.3571	0.6429	20	0	0	0	20	14	0	9	0	5
4	49392	T	1	0.3333	0.6667	13	13	0	0	0	12	4	0	0	8
4	49814	A	0.9412	0.0556	0.8856	17	1	0	0	16	18	17	0	0	1
4	49858	C	0.9	0.05	0.85	20	0	2	0	18	20	0	19	0	1
4	50117	A	0.8824	0.0833	0.7991	17	2	0	0	15	12	11	0	0	1
4	50652	G	0.9333	0.3158	0.6175	15	14	0	1	0	19	6	0	13	0
4	50750	G	0.931	0.2083	0.7227	29	27	0	2	0	24	5	0	19	0
4	51181	C	1	0.0455	0.9545	23	0	0	0	23	22	0	21	0	1
4	51265	G	0.96	0	0.96	25	24	0	1	0	21	0	0	21	0
4	51298	G	0.9655	0	0.9655	29	28	0	1	0	17	0	0	17	0
4	51748	G	0.9677	0.1905	0.7772	31	30	0	1	0	21	4	0	17	0
4	52099	A	0.8276	0.2273	0.6003	29	5	0	24	0	22	17	0	5	0
4	52223	C	0.8846	0.0769	0.8077	26	23	3	0	0	26	2	24	0	0
4	52277	A	0.9231	0.087	0.8361	26	2	0	24	0	23	21	0	2	0
4	52282	A	0.88	0.0952	0.7848	25	3	0	22	0	21	19	0	2	0
4	52342	T	0.8846	0.15	0.7346	26	0	23	0	3	20	0	3	0	17
4	52377	A	0.9167	0.2105	0.7062	24	2	0	22	0	19	15	0	4	0
4	52391	A	0.9091	0.1667	0.7424	22	2	0	20	0	18	15	0	3	0
4	52404	G	0.9048	0.1579	0.7469	21	19	0	2	0	19	3	0	16	0
4	52467	G	1	0.1429	0.8571	13	0	0	0	13	14	0	0	12	2
4	52924	C	0.8947	0.0556	0.8391	19	0	2	0	17	18	0	17	0	1
4	53169	G	0.8636	0.2632	0.6004	22	19	0	3	0	19	5	0	14	0
4	53347	C	0.7692	0.25	0.5192	13	0	3	0	10	16	0	12	0	4
4	53881	C	0.9167	0.1905	0.7262	24	22	2	0	0	21	4	17	0	0
4	53882	T	0.92	0.1905	0.7295	25	0	0	23	2	21	0	0	4	17
4	55562	G	0.9677	0.3333	0.6344	31	30	0	1	0	12	4	0	8	0
4	55636	T	0.92	0.3529	0.5671	25	23	0	0	2	17	6	0	0	11
4	55714	A	0.8462	0.2857	0.5605	26	4	0	22	0	21	15	0	6	0
4	55825	T	0.8571	0.2105	0.6466	21	0	18	0	3	19	0	4	0	15
4	55864	C	0.9583	0.2381	0.7202	24	0	1	0	23	21	0	16	0	5
4	56905	T	0.9167	0.1481	0.7686	36	0	33	0	3	27	0	4	0	23
4	57257	T	0.95	0.1212	0.8288	20	0	19	0	1	33	0	4	0	29
4	58758	G	0.9524	0.0909	0.8615	21	20	0	1	0	22	2	0	20	0
4	58886	T	0.9412	0.2857	0.6555	17	0	16	0	1	21	0	6	0	15
4	59362	G	1	0.1176	0.8824	18	18	0	0	0	17	2	0	15	0
4	59548	G	1	0.0769	0.9231	17	17	0	0	0	13	1	0	12	0
4	59816	G	1	0.2632	0.7368	28	28	0	0	0	19	5	0	14	0
4	59846	A	0.9697	0.35	0.6197	33	1	0	32	0	20	13	0	7	0
4	59998	A	0.9615	0.2308	0.7307	26	1	0	25	0	26	20	0	6	0
4	60198	C	0.8846	0.2593	0.6253	26	0	3	0	23	27	0	20	0	7
4	60345	T	0.9259	0.24	0.6859	27	0	25	0	2	25	0	6	0	19
4	60631	C	0.913	0.1875	0.7255	23	0	2	0	21	16	0	13	0	3
4	61212	A	1	0.0952	0.9048	18	0	0	0	18	21	19	0	0	2
4	61543	C	0.9259	0.2692	0.6567	27	0	2	0	25	26	0	19	0	7
4	61682	C	0.8	0.2105	0.5895	20	0	4	0	16	19	0	15	0	4
4	61905	A	0.8519	0.0714	0.7805	27	4	0	23	0	14	13	0	1	0
4	61970	A	0.9167	0.0909	0.8258	24	2	0	22	0	22	20	0	2	0
4	62092	G	0.9167	0	0.9167	24	0	0	2	22	19	0	0	19	0
4	62341	G	1	0.1765	0.8235	27	27	0	0	0	17	3	0	14	0
4	62480	T	1	0.1579	0.8421	17	17	0	0	0	19	3	0	0	16
4	62523	G	1	0.1	0.9	19	19	0	0	0	20	2	0	18	0
4	62676	G	1	0.2727	0.7273	20	20	0	0	0	22	6	0	16	0
4	62815	G	0.9091	0.1905	0.7186	22	0	20	2	0	21	0	4	17	0
4	63115	T	1	0.1364	0.8636	14	0	14	0	0	22	0	3	0	19
4	63304	T	1	0.1818	0.8182	19	19	0	0	0	11	2	0	0	9
4	63350	A	1	0.0769	0.9231	21	0	0	21	0	13	12	0	1	0
4	63560	C	0.9565	0.1667	0.7898	23	0	1	22	0	30	0	25	5	0
4	63586	C	0.913	0.2069	0.7061	23	21	2	0	0	29	6	23	0	0
4	63668	C	0.8696	0.3077	0.5619	23	0	3	20	0	26	0	18	8	0
4	64066	C	0.88	0.0556	0.8244	25	22	3	0	0	18	1	17	0	0
4	64143	A	0.9091	0.0909	0.8182	33	3	0	30	0	22	20	0	2	0
4	64203	T	0.9091	0.0526	0.8565	33	0	30	0	3	19	0	1	0	18
4	64340	T	0.96	0.1667	0.7933	25	0	24	0	1	18	0	3	0	15
4	64361	C	0.913	0.1667	0.7463	23	0	2	0	21	18	0	15	0	3
4	64539	T	0.8947	0.0833	0.8114	19	0	0	17	2	24	0	0	2	22
4	64558	A	0.8947	0.0833	0.8114	19	2	0	17	0	24	22	0	2	0
4	64585	T	0.8889	0.087	0.8019	18	0	16	0	2	23	0	2	0	21
4	64782	T	0.9412	0.1154	0.8258	17	0	16	0	1	26	0	3	0	23
4	64885	A	1	0.2414	0.7586	11	0	0	11	0	29	22	0	7	0
4	64934	C	0.8571	0.1923	0.6648	14	0	2	0	12	26	0	21	0	5
4	65552	C	1	0.2	0.8	11	0	0	0	11	10	0	8	0	2
4	65810	C	0.9	0.0667	0.8333	20	0	2	0	18	15	0	14	0	1
4	66297	A	0.9167	0.0435	0.8732	24	2	0	22	0	23	22	0	1	0
4	66806	C	1	0.1818	0.8182	16	0	0	0	16	11	0	9	0	2
4	66846	A	1	0.3333	0.6667	20	0	0	20	0	12	8	0	4	0
4	67273	A	0.9429	0.125	0.8179	35	2	0	33	0	24	21	0	3	0
4	67513	A	0.8966	0.04	0.8566	29	3	0	26	0	25	24	0	1	0
4	67887	C	0.9032	0.1905	0.7127	31	0	3	0	28	21	0	17	0	4
4	67981	A	0.9167	0.2727	0.644	36	3	0	33	0	22	16	0	6	0
4	68153	C	1	0.1429	0.8571	20	0	0	0	20	21	0	18	0	3
4	68216	C	0.913	0.2667	0.6463	23	21	2	0	0	15	4	11	0	0
4	68935	C	1	0.125	0.875	24	0	0	24	0	24	0	21	3	0
4	69127	G	1	0.2143	0.7857	25	0	0	0	25	28	0	0	22	6
4	69308	C	1	0.125	0.875	20	0	0	20	0	32	0	28	4	0
4	69524	G	0.9545	0.0286	0.9259	22	21	0	1	0	35	1	0	34	0
4	69595	T	0.9429	0.1034	0.8395	35	0	0	33	2	29	0	0	3	26
4	69643	A	0.875	0.1786	0.6964	32	4	0	28	0	28	23	0	5	0
4	69678	T	0.9032	0.1739	0.7293	31	0	28	0	3	23	0	4	0	19
4	69819	T	0.875	0.2308	0.6442	32	0	0	28	4	13	0	0	3	10
4	69880	C	0.8462	0.0667	0.7795	26	0	4	0	22	15	0	14	0	1
4	69933	G	0.92	0.0588	0.8612	25	23	0	2	0	17	1	0	15	1
4	70161	T	0.9643	0.0833	0.881	28	0	27	0	1	24	0	2	0	22
4	70185	C	0.9412	0.0909	0.8503	34	0	2	0	32	22	0	20	0	2
4	72001	A	1	0.2222	0.7778	20	0	0	20	0	18	14	0	4	0
4	72806	G	1	0.3333	0.6667	25	25	0	0	0	15	5	0	10	0
4	72846	C	1	0.4118	0.5882	27	0	27	0	0	17	0	7	0	10
4	72854	A	1	0.4286	0.5714	26	0	0	0	26	14	8	0	0	6
4	72970	C	1	0.4706	0.5294	19	0	0	0	19	17	0	9	0	8
4	73030	A	0.95	0.3182	0.6318	20	1	0	19	0	22	15	0	7	0
4	73038	A	0.9524	0.3043	0.6481	21	1	0	20	0	23	16	0	7	0
4	78517	A	0.96	0.25	0.71	25	1	0	24	0	16	12	0	4	0
4	79061	C	0.9545	0.381	0.5735	22	0	1	21	0	21	0	13	8	0
4	79439	A	0.9524	0.0588	0.8936	21	1	0	20	0	17	16	0	1	0
4	79584	A	0.931	0	0.931	29	2	0	27	0	21	21	0	0	0
4	79716	G	0.8947	0.1739	0.7208	19	17	0	2	0	23	4	0	19	0
4	80715	A	0.96	0.1	0.86	25	1	0	24	0	20	18	0	2	0
4	81146	T	0.9375	0.1538	0.7837	16	0	15	0	1	13	0	2	0	11
4	81724	G	0.9643	0.2632	0.7011	28	0	27	1	0	19	0	5	14	0
4	81819	C	0.9565	0.0952	0.8613	23	0	1	0	22	21	0	19	0	2
4	83702	T	0.9333	0.3182	0.6151	15	0	14	0	1	22	0	7	0	15
4	84145	G	0.9167	0.2222	0.6945	24	0	0	2	22	18	0	0	14	4
4	84505	T	0.9333	0.2333	0.7	30	0	28	0	2	30	0	7	0	23
4	84779	T	0.9615	0.069	0.8925	26	0	25	0	1	29	0	2	0	27
4	84936	A	0.8571	0.1	0.7571	28	4	0	24	0	20	18	0	2	0
4	85128	C	0.8	0.1538	0.6462	25	0	5	0	20	13	0	11	0	2
4	85866	A	0.8947	0.25	0.6447	19	2	17	0	0	20	15	5	0	0
4	86344	C	0.9412	0.3333	0.6079	34	0	2	32	0	21	0	14	7	0
4	86462	C	0.9565	0.24	0.7165	23	0	1	0	22	25	0	19	0	6
4	89327	T	0.9167	0.1429	0.7738	24	0	22	0	2	21	0	3	0	18
4	92374	T	0.913	0.2381	0.6749	23	0	21	0	2	21	0	5	0	16
4	92925	A	0.9545	0	0.9545	22	1	0	0	21	11	11	0	0	0
4	93020	T	0.9231	0.1429	0.7802	26	0	24	0	2	14	0	2	0	12
4	93191	G	1	0.1176	0.8824	22	22	0	0	0	17	2	0	15	0
4	93721	A	1	0.1111	0.8889	14	0	0	14	0	18	16	0	2	0
4	93897	C	0.9091	0.1667	0.7424	22	0	2	0	20	12	0	10	0	2
4	94038	A	0.8929	0.1667	0.7262	28	3	0	25	0	18	15	0	3	0
4	94047	A	0.8846	0.1667	0.7179	26	3	23	0	0	18	15	3	0	0
4	94146	G	0.8571	0.2222	0.6349	28	24	0	4	0	18	4	0	14	0
4	94477	G	0.913	0.3125	0.6005	23	21	0	2	0	16	5	0	11	0
4	94483	A	0.9259	0.3125	0.6134	27	2	0	25	0	16	11	0	5	0
4	94486	C	0.9583	0.3125	0.6458	24	0	1	0	23	16	0	11	0	5
4	94717	G	0.84	0.1818	0.6582	25	21	0	4	0	22	4	0	18	0
4	94911	A	0.913	0.6923	0.2207	23	2	0	21	0	26	8	0	18	0
4	95112	G	0.9167	0.2069	0.7098	24	0	22	2	0	29	0	6	23	0
4	95269	A	0.6154	0.5625	0.0529	13	8	0	5	0	16	9	0	7	0
4	95278	G	0.8333	0.625	0.2083	12	2	0	10	0	16	6	0	10	0
4	95329	G	0.7	0.4737	0.2263	10	3	0	7	0	19	10	0	9	0
4	95331	G	0.7	0.4444	0.2556	10	3	0	7	0	18	10	0	8	0
4	98460	G	1	0	1	17	17	0	0	0	17	0	0	17	0
4	98483	A	1	0	1	22	0	0	0	22	16	16	0	0	0
4	98820	G	0.9	0.0769	0.8231	20	18	0	2	0	26	2	0	24	0
4	98843	G	1	0.0741	0.9259	19	0	19	0	0	27	0	2	25	0
4	98857	T	1	0.0769	0.9231	12	0	12	0	0	26	0	2	0	24
4	98958	A	1	0.1364	0.8636	13	0	0	13	0	22	19	0	3	0
4	99142	T	1	0.3	0.7	12	0	0	12	0	10	0	0	3	7
4	100187	T	1	0.2667	0.7333	20	0	20	0	0	15	0	4	0	11
4	100477	G	1	0.3684	0.6316	18	18	0	0	0	19	7	0	12	0
4	101357	C	0.8696	0.16	0.7096	23	0	3	0	20	25	0	21	0	4
4	101462	T	0.9545	0.1739	0.7806	22	0	21	0	1	23	0	4	0	19
4	101574	C	0.96	0.0909	0.8691	25	0	1	0	24	22	0	20	0	2
4	102332	A	1	0	1	13	0	0	13	0	11	11	0	0	0
4	102993	G	1	0.0833	0.9167	13	13	0	0	0	12	1	0	11	0
4	103015	C	1	0.1667	0.8333	15	0	0	0	15	12	0	10	0	2
4	103149	C	1	0.1304	0.8696	21	0	0	0	21	23	0	20	0	3
4	103262	T	1	0.0417	0.9583	17	0	0	17	0	24	0	0	1	23
4	103271	A	1	0.08	0.92	16	0	0	0	16	25	23	0	0	2
4	103440	A	1	0.2308	0.7692	17	0	0	17	0	13	10	0	3	0
4	106140	C	1	0	1	13	0	0	0	13	11	0	11	0	0
4	106172	T	0.9231	0	0.9231	13	0	12	0	1	11	0	0	0	11
4	109395	A	1	0.3333	0.6667	26	0	0	26	0	21	14	0	7	0
4	109509	C	1	0.1818	0.8182	26	26	0	0	0	22	4	18	0	0
4	109744	G	0.92	0.2105	0.7095	25	23	0	2	0	19	4	0	15	0
4	109780	A	0.9167	0.2308	0.6859	24	2	0	22	0	13	10	0	3	0
4	110646	G	0.9677	0.1765	0.7912	31	30	0	1	0	17	3	0	14	0
4	111366	C	0.9	0.2667	0.6333	30	0	3	0	27	15	0	11	0	4
4	111844	G	1	0.1071	0.8929	27	27	0	0	0	28	3	0	25	0
4	112248	A	1	0.1	0.9	35	0	0	0	35	20	18	0	0	2
4	112930	A	1	0.15	0.85	25	0	0	25	0	20	17	0	3	0
4	113030	A	1	0.1429	0.8571	18	0	0	0	18	14	12	0	0	2
4	113446	C	0.92	0.25	0.67	25	0	2	0	23	20	0	15	0	5
4	113602	T	0.96	0.1429	0.8171	25	0	24	0	1	21	0	3	0	18
4	113666	T	0.9565	0.1667	0.7898	23	0	22	0	1	24	0	4	0	20
4	113675	A	0.9524	0.0952	0.8572	21	1	0	20	0	21	19	0	2	0
4	114032	A	0.85	0.1304	0.7196	20	3	0	17	0	23	20	0	3	0
4	114126	G	0.8667	0.1667	0.7	15	13	0	2	0	18	3	0	15	0
4	114555	A	0.9167	0.1667	0.75	24	2	0	22	0	18	15	0	3	0
4	114771	A	0.9286	0.2273	0.7013	28	2	26	0	0	22	17	5	0	0
4	114905	T	1	0.2727	0.7273	23	0	23	0	0	22	0	6	0	16
4	115089	T	1	0.25	0.75	15	0	15	0	0	28	0	7	0	21
4	115110	T	1	0.25	0.75	21	0	21	0	0	28	0	7	0	21
4	115265	A	1	0.1579	0.8421	21	0	0	21	0	19	16	0	3	0
4	115798	C	0.8889	0.2727	0.6162	18	0	2	16	0	22	0	16	6	0
4	115938	C	0.8571	0.15	0.7071	28	0	4	0	24	20	0	17	0	3
4	116207	A	0.96	0.2222	0.7378	25	1	0	24	0	18	14	0	4	0
4	116708	T	0.8696	0.2	0.6696	23	0	20	0	3	15	0	3	0	12
4	116754	T	0.913	0.1333	0.7797	23	0	21	0	2	15	0	2	0	13
4	117113	T	0.9412	0.25	0.6912	17	0	0	16	1	16	0	0	4	12
4	117665	A	1	0.15	0.85	15	0	0	15	0	20	17	0	3	0
4	117906	A	1	0.2174	0.7826	24	0	0	24	0	23	18	0	5	0
4	118033	A	0.9565	0.1579	0.7986	23	1	0	22	0	19	16	0	3	0
4	118191	G	0.8571	0.1	0.7571	14	12	0	2	0	20	2	0	18	0
4	118202	C	0.8462	0.1111	0.7351	13	0	2	0	11	18	0	16	0	2
4	118638	T	1	0.2941	0.7059	26	0	26	0	0	17	0	5	0	12
4	118918	A	0.8462	0.15	0.6962	26	4	0	22	0	20	17	0	3	0
4	119525	A	0.96	0.28	0.68	25	1	0	24	0	25	18	0	7	0
4	119780	C	0.92	0.0625	0.8575	25	0	2	0	23	16	0	15	0	1
4	120651	A	0.9167	0.15	0.7667	24	2	0	22	0	20	17	0	3	0
4	121039	A	0.96	0.2632	0.6968	25	1	0	24	0	19	14	0	5	0
4	121619	A	0.9375	0.1111	0.8264	16	1	0	15	0	18	16	0	2	0
4	121648	T	0.8571	0.0588	0.7983	14	0	12	0	2	17	0	1	0	16
4	122183	C	0.9545	0.1667	0.7878	22	0	1	0	21	24	0	20	0	4
4	124983	A	0.931	0.2	0.731	29	2	0	27	0	20	16	0	4	0
4	124988	C	0.9643	0.1905	0.7738	28	0	1	0	27	21	0	17	0	4
4	125270	A	0.9545	0.16	0.7945	22	1	0	21	0	25	21	0	4	0
4	125337	A	1	0.2222	0.7778	22	0	0	22	0	18	14	0	4	0
4	126546	C	0.9	0.2	0.7	20	18	2	0	0	20	4	16	0	0
4	127339	A	1	0.1304	0.8696	19	0	0	0	19	23	20	0	0	3
4	127886	T	0.9048	0.1765	0.7283	21	0	0	19	2	17	0	0	3	14
4	128496	G	0.9286	0.2143	0.7143	28	26	0	2	0	14	3	0	11	0
4	128524	T	0.9583	0.2105	0.7478	24	0	23	0	1	19	0	4	0	15
4	128814	A	0.95	0.1739	0.7761	20	1	0	19	0	23	19	0	4	0
4	129660	C	0.8824	0.1429	0.7395	17	0	2	0	15	21	0	18	0	3
4	129762	A	0.8636	0.2083	0.6553	22	3	0	19	0	24	19	0	5	0
4	130314	A	0.8571	0.1875	0.6696	21	3	0	18	0	16	13	0	3	0
4	130946	T	0.9429	0.2105	0.7324	35	0	33	0	2	19	0	4	0	15
4	131170	G	0.9333	0.2143	0.719	30	28	0	2	0	14	3	0	11	0
4	131708	C	1	0.1667	0.8333	24	0	0	0	24	24	0	20	0	4
4	131812	T	1	0.2727	0.7273	18	0	18	0	0	22	0	6	0	16
4	131964	C	1	0.1	0.9	19	0	0	0	19	20	0	18	0	2
4	133248	T	0.9655	0.1875	0.778	29	0	28	0	1	16	0	3	0	13
4	133557	T	1	0.4	0.6	26	0	26	0	0	15	0	6	0	9
4	133688	A	1	0.3478	0.6522	24	0	0	24	0	23	15	0	8	0
4	134205	C	0.9091	0.2	0.7091	22	0	2	0	20	15	0	12	0	3
4	134313	T	0.931	0.2632	0.6678	29	0	27	0	2	19	0	5	0	14
4	134430	C	0.95	0.1429	0.8071	20	0	1	0	19	21	0	18	0	3
4	134600	T	1	0	1	31	0	31	0	0	15	0	0	0	15
4	134768	G	1	0	1	30	30	0	0	0	10	0	0	10	0
4	134927	T	1	0.0588	0.9412	21	0	21	0	0	17	0	1	0	16
4	135086	C	0.8947	0.1765	0.7182	19	17	2	0	0	17	3	14	0	0
4	135279	C	0.9	0.1667	0.7333	20	0	2	0	18	18	0	15	0	3
4	135564	T	1	0.2857	0.7143	17	0	17	0	0	14	0	4	0	10
4	135693	T	1	0.2727	0.7273	25	0	0	25	0	22	0	0	6	16
4	136125	T	0.9286	0.0625	0.8661	14	0	13	0	1	16	0	1	0	15
4	136152	G	0.9286	0.0667	0.8619	14	13	0	1	0	15	1	0	14	0
4	136594	T	0.96	0.3	0.66	25	0	0	24	1	30	0	0	9	21
4	136980	C	0.9048	0.3	0.6048	21	0	2	0	19	20	0	14	0	6
4	137038	G	0.9048	0.2222	0.6826	21	19	0	2	0	18	4	0	14	0
4	137150	G	0.96	0.1429	0.8171	25	24	0	1	0	14	2	0	12	0
4	137171	T	0.913	0.1429	0.7701	23	0	21	0	2	14	0	2	0	12
4	137294	G	0.9167	0.1667	0.75	12	11	0	1	0	12	2	0	10	0
4	137304	T	0.9333	0.1667	0.7666	15	0	14	0	1	12	0	2	0	10
4	137311	C	0.9444	0.2	0.7444	18	0	1	17	0	15	0	12	3	0
4	137416	A	1	0.1905	0.8095	22	0	0	0	22	21	17	0	0	4
4	137767	C	1	0.1333	0.8667	13	13	0	0	0	15	2	13	0	0
4	137807	T	1	0.0588	0.9412	18	0	18	0	0	17	0	1	0	16
4	138514	G	1	0.0833	0.9167	12	0	0	0	12	12	0	0	11	1
4	138671	T	0.9643	0.25	0.7143	28	0	27	0	1	16	0	4	0	12
4	168992	G	1	0.25	0.75	28	28	0	0	0	20	5	0	15	0
4	171740	A	1	0.1176	0.8824	24	24	0	0	0	17	2	0	0	15
4	190946	A	0.6	0.4375	0.1625	20	12	0	8	0	16	7	0	9	0
4	190947	C	0.95	0.6875	0.2625	20	0	19	0	1	16	0	11	0	5
4	191066	T	0.5833	0.55	0.0333	24	0	10	0	14	20	0	9	0	11
4	191121	A	0.7097	0.6667	0.043	31	22	0	9	0	24	16	0	8	0
4	201025	T	0.9091	0.6842	0.2249	22	1	0	20	1	19	0	0	13	6
4	201058	A	0.75	0.6667	0.0833	20	5	0	0	15	18	6	0	0	12
4	201884	G	0.7222	0.5714	0.1508	36	0	0	10	26	28	0	0	12	16
4	201909	A	0.6944	0.5862	0.1082	36	11	0	25	0	29	12	0	17	0
4	201917	G	0.5946	0.5625	0.0321	37	15	0	22	0	32	14	0	18	0
4	201968	G	0.6765	0.8846	-0.2081	34	11	0	23	0	52	6	0	46	0
4	201980	A	0.6216	0.6038	0.0178	37	14	0	23	0	53	21	0	32	0
4	201993	T	0.6047	0.6296	-0.0249	43	26	0	0	17	54	34	0	0	20
4	202068	G	0.6901	0.7284	-0.0383	71	14	0	49	8	81	16	0	59	6
4	202233	T	0.7073	0.6735	0.0338	41	0	12	0	29	49	0	16	0	33
4	202234	T	0.7073	0.6531	0.0542	41	0	12	0	29	49	0	17	0	32
4	202243	T	0.6154	0.62	-0.0046	39	15	0	0	24	50	19	0	0	31
4	202252	A	0.5833	0.5909	-0.0076	36	21	0	15	0	44	26	0	18	0
4	202258	C	0.5882	0.619	-0.0308	34	0	20	0	14	42	0	26	0	16
4	202284	G	0.5405	0.4857	0.0548	37	20	0	17	0	35	17	0	18	0
4	202296	G	0.5882	0.5312	0.057	34	0	0	20	14	32	0	0	17	15
4	202310	T	0.6667	0.6774	-0.0107	33	11	0	0	22	31	10	0	0	21
4	202326	A	0.5714	0.7407	-0.1693	28	16	0	12	0	27	20	0	7	0
4	202340	T	0.6667	0.6923	-0.0256	27	0	9	0	18	26	0	8	0	18
4	202341	C	0.7	0.6538	0.0462	30	0	21	0	9	26	0	17	0	9
4	221966	T	0.6897	0.6522	0.0375	29	0	9	0	20	23	0	8	0	15
4	252192	A	1	0.6	0.4	12	0	0	0	12	10	4	0	0	6
4	287822	T	0.6364	0.4545	0.1819	11	0	7	0	4	11	0	5	0	6
4	301204	G	1	0.1579	0.8421	26	0	0	26	0	19	16	0	3	0
4	307474	A	0.617	0.6	0.017	47	29	0	18	0	30	18	0	12	0
4	307485	T	0.7	0.6176	0.0824	50	0	15	0	35	34	0	13	0	21
4	307487	T	0.5306	0.4722	0.0584	49	4	0	19	26	36	3	0	16	17
4	307494	A	0.5556	0.5789	-0.0233	54	30	0	24	0	38	22	0	16	0
4	307559	T	0.5185	0.4179	0.1006	81	0	39	0	42	67	0	39	0	28
4	307570	A	0.4948	0.6098	-0.115	97	48	0	38	11	82	50	0	23	9
4	307917	T	0.6604	0.7308	-0.0704	53	35	0	0	18	52	38	0	0	14
4	307983	A	0.7407	0.6571	0.0836	27	7	0	20	0	35	12	0	23	0
4	307987	C	0.6923	0.6944	-0.0021	26	0	18	0	8	36	0	25	0	11
4	308008	A	0.6429	0.8182	-0.1753	14	5	0	9	0	22	4	0	18	0
4	308613	G	0.5263	0.25	0.2763	19	0	10	9	0	12	0	3	9	0
4	308719	G	0.6786	0.7083	-0.0297	28	9	0	19	0	24	7	0	17	0
4	308730	T	0.6667	0.5238	0.1429	30	0	10	0	20	21	0	10	0	11
4	308786	C	0.6452	0.7083	-0.0631	31	0	20	0	11	24	0	17	0	7
4	308816	G	0.84	0.6296	0.2104	25	0	0	21	4	27	0	0	17	10
4	308823	A	0.7391	0.4074	0.3317	23	6	0	17	0	27	16	0	11	0
4	308825	A	0.6957	0.3333	0.3624	23	16	0	7	0	24	8	0	16	0
4	308851	T	0.6522	0.4	0.2522	23	0	8	0	15	25	0	15	0	10
4	308916	A	0.6897	0.6364	0.0533	29	20	0	9	0	22	14	0	8	0
4	321314	C	0.625	0.3636	0.2614	16	0	6	0	10	22	0	14	0	8
4	321315	C	0.6875	0.9524	-0.2649	16	1	11	0	4	21	0	20	0	1
4	321348	T	0.5385	0.6667	-0.1282	13	6	0	0	7	18	6	0	0	12
4	321353	C	0.5385	0.6842	-0.1457	13	0	7	0	6	19	0	13	0	6
4	321382	G	0.5385	0.8	-0.2615	13	6	0	7	0	20	4	0	16	0
4	321397	G	0.6364	0.7778	-0.1414	11	4	0	7	0	18	4	0	14	0
4	321404	G	0.7	0.7143	-0.0143	10	3	0	7	0	14	4	0	10	0
4	368731	A	0.6429	0.5556	0.0873	42	27	0	15	0	45	25	0	20	0
4	368863	C	0.5161	0.48	0.0361	31	0	16	15	0	25	0	12	13	0
4	368882	G	0.7097	0.6087	0.101	31	9	0	22	0	23	9	0	14	0
4	411708	C	1	0.2105	0.7895	18	0	18	0	0	19	0	4	0	15
4	414909	A	0.5	0.5946	-0.0946	38	19	19	0	0	37	22	15	0	0
4	414913	G	0.575	0.7179	-0.1429	40	15	2	23	0	39	11	0	28	0
4	414941	G	0.5849	0.5581	0.0268	53	0	31	22	0	43	0	24	19	0
4	414955	G	0.625	0.6042	0.0208	64	0	0	24	40	48	0	0	19	29
4	415087	A	0.7045	0.6351	0.0694	88	26	0	62	0	74	27	0	47	0
4	415160	T	0.7353	0.6667	0.0686	68	0	18	0	50	45	0	15	0	30
4	415162	T	0.6912	0.6444	0.0468	68	1	20	0	47	45	0	16	0	29
4	415171	A	0.7042	0.6047	0.0995	71	50	21	0	0	43	26	17	0	0
4	415180	C	0.6719	0.5476	0.1243	64	0	43	0	21	42	0	23	0	19
4	415195	T	0.4062	0.5128	-0.1066	64	17	0	21	26	39	14	0	5	20
4	415204	A	0.7288	0.6154	0.1134	59	16	0	0	43	39	15	0	0	24
4	415324	T	0.8056	0.7	0.1056	36	0	7	0	29	30	0	9	0	21
4	415421	A	0.6875	0.5862	0.1013	32	22	10	0	0	29	17	12	0	0
4	415506	T	0.8667	0.6786	0.1881	30	0	4	0	26	28	0	9	0	19
4	415548	G	0.5833	0.4348	0.1485	24	10	0	14	0	23	13	0	10	0
4	415551	T	0.6538	0.5833	0.0705	26	0	9	0	17	24	0	10	0	14
4	415596	T	0.9286	0.6818	0.2468	28	0	26	0	2	22	1	15	0	6
4	415599	G	0.6429	0.6667	-0.0238	28	10	0	18	0	24	8	0	16	0
4	415636	T	0.931	0.68	0.251	29	2	0	0	27	25	8	0	0	17
4	415665	C	0.7	1	-0.3	20	0	14	0	6	20	0	20	0	0
4	462995	C	1	0.2292	0.7708	22	0	22	0	0	48	0	11	0	37
4	480138	C	1	0.1176	0.8824	29	0	29	0	0	17	0	2	0	15
4	490587	C	0.6786	0.9688	-0.2902	28	0	19	0	9	32	0	31	0	1
4	490605	G	0.6296	0.9677	-0.3381	27	10	0	17	0	31	1	0	30	0
4	490660	G	0.6087	0.9615	-0.3528	23	9	0	14	0	26	1	0	25	0
4	490664	T	0.6667	0.9615	-0.2948	24	0	8	0	16	26	0	1	0	25
4	490720	A	0.68	0.9375	-0.2575	25	17	0	8	0	32	30	0	2	0
4	505113	C	0.6842	0.8864	-0.2022	19	6	13	0	0	44	5	39	0	0
4	505129	C	0.6667	0.8636	-0.1969	24	8	16	0	0	44	6	38	0	0
4	505215	A	0.6957	0.8333	-0.1376	23	16	7	0	0	30	25	5	0	0
4	505223	T	0.68	0.8667	-0.1867	25	0	8	0	17	30	0	4	0	26
4	505401	A	0.5833	0.7778	-0.1945	12	7	5	0	0	18	14	4	0	0
4	505432	T	0.6154	0.7692	-0.1538	13	0	5	0	8	13	0	3	0	10
4	505433	C	0.5833	0.75	-0.1667	12	0	7	0	5	12	0	9	0	3
4	505460	A	0.6364	0.8571	-0.2207	11	7	0	4	0	14	12	0	2	0
4	505462	C	0.6364	0.9167	-0.2803	11	4	7	0	0	12	1	11	0	0
4	505467	A	0.6429	0.9286	-0.2857	14	9	0	0	5	14	13	0	0	1
4	505471	G	0.5455	0.9231	-0.3776	11	5	0	6	0	13	1	0	12	0
4	505478	A	0.6154	0.9286	-0.3132	13	8	0	5	0	14	13	0	1	0
4	505496	T	0.6364	1	-0.3636	11	4	0	0	7	12	0	0	0	12
4	505504	A	0.6364	1	-0.3636	11	7	0	0	4	11	11	0	0	0
4	505948	T	0.6923	0.8636	-0.1713	13	4	0	0	9	22	3	0	0	19
4	537815	C	0.7143	0.6744	0.0399	28	0	20	0	8	43	1	29	0	13
4	537837	G	0.6552	0.6667	-0.0115	29	10	0	19	0	45	15	0	30	0
4	537865	T	0.5667	0.4082	0.1585	30	0	13	0	17	49	0	29	0	20
4	537868	T	0.6	0.4286	0.1714	30	0	12	0	18	49	0	28	0	21
4	538929	G	1	0.4615	0.5385	31	0	0	31	0	13	0	0	6	7
4	557422	C	1	0.2593	0.7407	20	0	0	0	20	27	0	20	0	7
4	563477	A	1	0.4	0.6	28	28	0	0	0	20	8	0	12	0
4	563524	C	1	0.4	0.6	23	0	23	0	0	20	12	8	0	0
4	563771	T	1	0.1429	0.8571	18	0	0	0	18	21	0	18	0	3
4	563903	C	1	0.2917	0.7083	21	0	21	0	0	24	17	7	0	0
4	564778	C	1	0.35	0.65	27	0	27	0	0	20	0	7	0	13
4	565632	C	1	0.25	0.75	26	0	26	0	0	16	0	4	0	12
4	566778	C	1	0.1739	0.8261	25	0	25	0	0	23	0	4	0	19
4	568169	C	1	0.2778	0.7222	23	0	23	0	0	18	13	5	0	0
4	570974	G	0.7172	0.6866	0.0306	99	28	0	71	0	67	21	0	46	0
4	571159	T	0.6502	0.6828	-0.0326	669	0	234	0	435	599	0	190	0	409
4	571229	G	0.5772	0.5832	-0.006	797	12	0	325	460	775	17	0	306	452
4	571306	G	0.5042	0.4867	0.0175	839	416	0	423	0	900	461	0	438	1
4	573177	A	1	0.375	0.625	29	29	0	0	0	16	6	0	10	0
4	573958	A	1	0.1765	0.8235	28	28	0	0	0	17	3	0	0	14
4	574590	A	1	0.1667	0.8333	18	18	0	0	0	18	3	0	15	0
4	574791	G	1	0.1429	0.8571	34	0	0	34	0	14	12	0	2	0
4	574977	C	1	0.1765	0.8235	19	0	19	0	0	17	0	3	0	14
4	575068	A	1	0.2273	0.7727	20	20	0	0	0	22	5	0	17	0
4	575126	G	1	0.125	0.875	19	0	0	19	0	16	14	0	2	0
4	575342	A	1	0.2222	0.7778	14	14	0	0	0	18	4	14	0	0
4	575899	G	1	0.2083	0.7917	23	0	0	23	0	24	19	0	5	0
4	576127	T	1	0.3182	0.6818	34	0	0	0	34	22	15	0	0	7
4	577671	T	1	0.3333	0.6667	24	0	0	0	24	24	0	16	0	8
4	578174	T	1	0.24	0.76	23	0	0	0	23	25	0	19	0	6
4	580345	G	1	0.2609	0.7391	21	0	0	21	0	23	0	0	6	17
4	580763	G	1	0.1364	0.8636	21	21	0	0	0	22	3	0	19	0
4	582021	C	1	0.125	0.875	28	0	28	0	0	16	0	2	0	14
4	582169	C	1	0.1053	0.8947	21	0	21	0	0	19	0	2	0	17
4	582170	G	1	0.1579	0.8421	20	0	0	20	0	19	0	15	3	1
4	582188	A	1	0.2353	0.7647	22	22	0	0	0	17	4	0	13	0
4	582287	A	1	0.1875	0.8125	20	20	0	0	0	16	3	0	0	13
4	582461	A	1	0.25	0.75	24	24	0	0	0	16	4	0	12	0
4	582528	T	1	0.15	0.85	18	0	0	0	18	20	0	17	0	3
4	582848	T	1	0.1111	0.8889	24	0	0	0	24	18	0	16	0	2
4	583440	C	1	0.2381	0.7619	12	0	12	0	0	21	0	5	0	16
4	585713	C	1	0.3684	0.6316	16	0	16	0	0	19	0	7	0	12
4	586472	C	1	0.3333	0.6667	21	0	21	0	0	21	0	7	0	14
4	589751	T	1	0.1111	0.8889	28	0	0	0	28	18	16	0	0	2
4	589930	G	1	0.1935	0.8065	30	0	0	30	0	31	25	0	6	0
4	604919	T	0.9474	0.6667	0.2807	19	0	1	0	18	15	0	5	0	10
4	604978	A	1	0.5714	0.4286	10	10	0	0	0	14	8	0	6	0
4	615848	T	0.6959	0.7558	-0.0599	171	52	0	0	119	172	42	0	0	130
4	615958	C	0.686	0.6883	-0.0023	86	0	27	0	59	77	0	24	0	53
4	616154	A	0.7692	0.6667	0.1025	91	21	0	70	0	81	27	0	54	0
4	616202	A	0.7603	0.6163	0.144	121	24	92	0	5	86	26	53	0	7
4	616583	G	0.5349	0.413	0.1219	43	23	0	20	0	46	19	0	27	0
4	625733	G	1	0.3333	0.6667	23	23	0	0	0	15	5	0	10	0
4	626792	A	0.7	0.8065	-0.1065	20	14	0	5	1	31	25	0	6	0
4	626900	G	0.5484	0.5789	-0.0305	31	17	0	14	0	38	22	0	16	0
4	626909	C	0.5333	0.575	-0.0417	30	0	14	16	0	40	0	17	23	0
4	626940	T	0.6296	0.7297	-0.1001	27	0	17	0	10	37	0	27	0	10
4	626988	G	0.4737	0.5294	-0.0557	19	1	0	9	9	34	0	0	18	16
4	626991	G	0.6154	0.6875	-0.0721	13	8	0	5	0	32	22	0	10	0
4	626999	C	0.6154	0.7419	-0.1265	13	0	5	0	8	31	0	8	0	23
4	627004	C	0.5714	0.5667	0.0047	14	0	6	0	8	30	0	13	0	17
4	627062	G	0.7692	0.6923	0.0769	13	3	0	10	0	13	4	0	9	0
4	627070	G	0.7	0.9091	-0.2091	10	3	0	7	0	11	1	0	10	0
4	627071	G	0.7	0.9091	-0.2091	10	3	0	7	0	11	1	0	10	0
4	627074	C	0.7	0.8333	-0.1333	10	0	7	0	3	12	0	10	0	2
4	627076	A	0.7	0.9167	-0.2167	10	7	0	3	0	12	11	0	1	0
4	627126	A	0.5	0.4545	0.0455	12	6	0	6	0	11	6	0	5	0
4	627127	T	0.5	0.5	0	12	1	0	5	6	12	0	0	6	6
4	656457	T	0.7241	0.6786	0.0455	29	0	8	0	21	28	0	9	0	19
4	656597	T	0.6923	0.6923	0	13	0	4	0	9	13	0	4	0	9
4	658458	A	1	0.2353	0.7647	14	0	0	0	14	17	13	0	0	4
4	689063	C	0.5294	0.7097	-0.1803	34	0	16	0	18	31	0	9	0	22
4	689898	T	0.6154	0.7333	-0.1179	13	0	5	0	8	15	0	4	0	11
4	689922	T	0.7	0.8571	-0.1571	10	3	0	0	7	14	2	0	0	12
4	690156	C	0.7	0.9	-0.2	10	0	7	0	3	10	0	9	0	1
4	708743	C	0.6364	0.6429	-0.0065	11	0	4	0	7	28	0	10	0	18
4	715971	A	0.6364	0.6667	-0.0303	11	7	4	0	0	18	12	6	0	0
4	715987	A	0.625	0.7	-0.075	16	10	0	6	0	20	14	0	6	0
4	716011	G	0.7	0.8462	-0.1462	20	6	0	14	0	26	4	0	22	0
4	716033	G	0.9524	0.7	0.2524	21	1	0	20	0	30	9	0	21	0
4	716073	G	0.8696	0.6923	0.1773	23	0	3	20	0	39	2	10	27	0
4	716181	T	0.6944	0.5897	0.1047	36	6	5	0	25	39	4	12	0	23
4	716210	T	0.7742	0.5938	0.1804	31	1	0	6	24	32	10	0	3	19
4	717432	C	1	0.24	0.76	18	0	18	0	0	25	19	6	0	0
4	728815	A	0.6667	0.7	-0.0333	12	8	0	4	0	10	7	0	3	0
4	735878	C	0.8387	0.65	0.1887	31	0	5	26	0	20	0	7	13	0
4	759447	T	0.5647	0.6	-0.0353	85	0	48	0	37	55	0	33	0	22
4	759527	C	0.5273	0.2941	0.2332	55	26	29	0	0	51	36	15	0	0
4	759537	G	0.5625	0.3962	0.1663	64	28	0	36	0	53	31	1	21	0
4	759553	A	0.575	0.7031	-0.1281	80	34	0	46	0	64	19	0	45	0
4	759554	T	0.5952	0.4375	0.1577	84	0	34	0	50	64	0	36	0	28
4	759694	C	0.5769	0.5849	-0.008	78	33	45	0	0	53	22	31	0	0
4	759702	A	0.6	0.5208	0.0792	65	39	0	26	0	48	25	0	23	0
4	759711	A	0.5172	0.4348	0.0824	58	30	0	28	0	46	20	0	26	0
4	759756	G	0.5278	0.5833	-0.0555	36	17	0	19	0	24	10	0	14	0
4	759789	G	0.5278	0.4706	0.0572	36	17	0	19	0	17	9	0	8	0
4	759833	T	0.55	0.4667	0.0833	20	0	9	0	11	15	0	8	0	7
4	759870	T	0.8235	0.5625	0.261	17	0	3	0	14	16	0	7	0	9
4	759881	A	0.6364	0.4706	0.1658	22	14	0	0	8	17	8	0	0	9
4	759882	G	0.7273	0.6111	0.1162	22	0	6	16	0	18	0	7	11	0
4	759903	C	0.5909	0.6111	-0.0202	22	0	13	0	9	18	0	11	0	7
4	759947	A	0.6471	0.6875	-0.0404	17	11	0	6	0	16	11	0	5	0
4	759954	C	0.6471	0.6875	-0.0404	17	0	11	0	6	16	0	11	0	5
4	759983	A	0.7143	0.6667	0.0476	14	10	0	4	0	12	8	0	4	0
4	760110	A	0.6667	0.6923	-0.0256	15	10	0	5	0	13	9	0	4	0
4	760113	C	0.8667	0.6923	0.1744	15	0	13	0	2	13	0	9	0	4
4	760154	T	0.8125	0.7	0.1125	16	0	3	0	13	10	0	3	0	7
4	774530	A	0.5455	0.4615	0.084	11	5	0	6	0	13	7	0	6	0
4	775442	C	0.5833	0.6538	-0.0705	36	0	21	0	15	26	0	17	0	9
4	775463	A	0.5946	0.7586	-0.164	37	22	0	15	0	29	22	0	7	0
4	775481	A	0.6364	0.7931	-0.1567	33	21	0	12	0	29	23	0	6	0
4	775491	C	0.6552	0.6429	0.0123	29	5	19	0	5	28	5	18	0	5
4	775619	T	0.9091	0.6429	0.2662	11	0	10	0	1	14	0	9	0	5
4	775676	A	0.619	0.6364	-0.0174	21	13	0	8	0	22	14	0	8	0
4	784651	C	1	0.1364	0.8636	21	0	0	21	0	22	0	19	3	0
4	784685	G	0.9444	0.0455	0.8989	18	17	0	1	0	22	1	0	21	0
4	786730	C	0.9697	0.5833	0.3864	33	1	32	0	0	24	10	14	0	0
4	786804	T	0.5897	0.4375	0.1522	39	0	16	0	23	32	0	18	0	14
4	786812	C	0.5128	0.3438	0.169	39	0	19	0	20	32	0	21	0	11
4	786847	T	0.5714	0.8387	-0.2673	42	0	18	0	24	31	0	5	0	26
4	786849	A	0.5476	0.3333	0.2143	42	19	0	23	0	30	20	0	10	0
4	786857	G	0.625	0.7812	-0.1562	40	15	0	25	0	32	7	0	25	0
4	786888	C	0.5217	0.6286	-0.1069	46	0	22	0	24	35	0	13	0	22
4	786922	A	0.6341	0.7714	-0.1373	41	26	0	15	0	35	27	0	8	0
4	786945	C	0.6585	0.7143	-0.0558	41	0	27	0	14	35	0	25	0	10
4	787997	C	0.8	0.2105	0.5895	25	0	5	20	0	19	0	15	4	0
4	787998	T	0.8	0.2105	0.5895	25	0	20	0	5	19	0	4	0	15
4	788389	A	0.931	0.1818	0.7492	29	2	0	27	0	22	18	0	4	0
4	789857	G	0.95	0.25	0.7	20	19	0	1	0	20	5	0	15	0
4	791294	A	0.9655	0.1429	0.8226	29	1	0	28	0	21	18	0	3	0
4	791295	C	0.9655	0.1739	0.7916	29	0	1	0	28	23	0	19	0	4
4	791447	G	0.575	0.8276	-0.2526	40	17	0	23	0	29	5	0	24	0
4	791477	C	0.5128	0.7667	-0.2539	39	0	20	0	19	30	0	23	0	7
4	791514	A	0.5116	0.9	-0.3884	43	22	21	0	0	30	27	3	0	0
4	791561	G	0.5	0.3	0.2	40	0	20	20	0	30	0	9	21	0
4	791593	T	0.5833	0.2857	0.2976	36	0	21	0	15	28	0	8	0	20
4	791607	T	0.5588	0.3077	0.2511	34	0	19	0	15	26	0	8	0	18
4	791615	C	0.5714	0.32	0.2514	35	0	15	0	20	25	0	17	0	8
4	791693	C	0.6429	0.3333	0.3096	28	0	18	0	10	18	0	6	0	12
4	793218	C	0.5738	0.5758	-0.002	61	0	35	0	26	33	0	19	0	14
4	793323	T	0.6087	0.4878	0.1209	69	0	27	0	42	41	0	21	0	20
4	793324	A	0.5143	0.6098	-0.0955	70	34	0	36	0	41	16	0	25	0
4	793424	A	0.5577	0.5143	0.0434	52	23	0	29	0	35	17	0	18	0
4	793616	G	0.7895	0.6552	0.1343	19	4	0	15	0	29	9	1	19	0
4	793620	C	0.8421	0.6667	0.1754	19	0	16	3	0	27	0	18	8	1
4	794051	G	1	0.6	0.4	18	0	0	18	0	10	4	0	6	0
4	794052	T	1	0.6	0.4	17	0	0	0	17	10	0	4	0	6
4	794068	C	0.75	0.6	0.15	20	5	15	0	0	10	4	6	0	0
4	795187	G	1	0.3333	0.6667	16	0	0	16	0	12	8	0	4	0
4	795411	G	0.8333	0.3636	0.4697	12	0	0	2	10	22	0	0	14	8
4	796786	G	1	0.0714	0.9286	16	16	0	0	0	14	1	0	13	0
4	797092	T	1	0.1667	0.8333	15	0	15	0	0	12	0	2	0	10
4	797098	A	1	0.1667	0.8333	16	0	0	16	0	12	10	0	2	0
4	797768	T	1	0.2273	0.7727	22	0	22	0	0	22	0	5	0	17
4	798154	A	0.9412	0.2727	0.6685	17	1	0	16	0	22	16	0	6	0
4	798283	C	1	0.1	0.9	21	0	0	0	21	20	0	18	0	2
4	798803	A	0.6667	0.8636	-0.1969	18	12	0	6	0	22	19	0	3	0
4	801513	G	0.9375	0.16	0.7775	16	15	0	1	0	25	4	0	21	0
4	801666	C	0.7857	0.625	0.1607	14	0	11	0	3	16	0	10	0	6
4	801679	G	0.5833	0.5556	0.0277	12	5	0	7	0	18	8	0	10	0
4	801683	C	0.5833	0.5294	0.0539	12	5	7	0	0	17	8	9	0	0
4	801709	C	0.6875	0.75	-0.0625	16	0	11	0	5	20	0	15	0	5
4	802105	A	0.95	0.1364	0.8136	20	1	0	0	19	22	19	0	0	3
4	802285	C	1	0.2857	0.7143	19	0	0	0	19	14	0	10	0	4
4	804461	A	0.9412	0.1739	0.7673	17	1	0	16	0	23	19	0	4	0
4	804658	A	0.9333	0.125	0.8083	15	1	14	0	0	16	14	2	0	0
4	804665	A	0.8824	0.125	0.7574	17	2	15	0	0	16	14	2	0	0
4	805234	G	0.7568	0.64	0.1168	37	9	0	28	0	25	9	0	16	0
4	805243	G	0.6216	0.5862	0.0354	37	14	0	23	0	29	12	0	17	0
4	805263	G	0.625	0.6286	-0.0036	40	15	0	25	0	35	13	0	22	0
4	805289	T	0.5946	0.5882	0.0064	37	0	0	15	22	34	0	0	14	20
4	805320	T	0.6316	0.5294	0.1022	38	0	14	0	24	34	0	16	0	18
4	805332	C	0.6286	0.5312	0.0974	35	0	22	0	13	32	0	17	0	15
4	805349	T	0.6667	0.5714	0.0953	33	0	11	0	22	35	0	15	0	20
4	805364	A	0.625	0.5588	0.0662	32	20	0	12	0	34	19	0	15	0
4	805453	C	0.7143	0.4815	0.2328	42	0	30	0	12	27	0	13	0	14
4	805454	A	0.7209	0.5	0.2209	43	31	0	12	0	28	14	0	14	0
4	805457	G	0.7317	0.4815	0.2502	41	11	0	30	0	27	14	0	13	0
4	805512	A	0.7714	0.6667	0.1047	35	27	0	0	8	21	14	0	0	7
4	808149	G	0.68	0.6283	0.0517	100	30	0	68	2	113	40	0	71	2
4	809114	A	1	0.3571	0.6429	29	0	0	29	0	14	9	0	5	0
4	809240	G	0.8696	0.3571	0.5125	23	20	0	3	0	14	5	0	9	0
4	810188	G	0.9524	0.1429	0.8095	21	20	0	1	0	21	3	0	18	0
4	810270	G	0.9231	0.6957	0.2274	26	2	0	24	0	23	7	0	16	0
4	810286	G	0.9048	0.6667	0.2381	21	2	0	19	0	24	8	0	16	0
4	810319	A	0.9	0.619	0.281	20	18	0	2	0	21	13	0	8	0
4	810333	G	0.913	0.619	0.294	23	0	0	21	2	21	0	0	13	8
4	810340	C	0.9583	0.619	0.3393	24	0	23	0	1	21	0	13	0	8
4	810346	A	0.9643	0.619	0.3453	28	27	0	1	0	21	13	0	8	0
4	810356	G	1	0.6	0.4	29	0	0	29	0	20	8	0	12	0
4	810376	A	1	0.6842	0.3158	23	23	0	0	0	19	13	6	0	0
4	810381	A	1	0.6842	0.3158	25	25	0	0	0	19	13	0	6	0
4	810936	C	0.9545	0.1429	0.8116	22	0	1	21	0	21	0	18	3	0
4	811155	A	0.9474	0.1818	0.7656	19	1	0	18	0	22	18	0	4	0
4	811606	A	1	0.125	0.875	17	0	0	17	0	16	14	0	2	0
4	815151	C	0.8125	0.0625	0.75	32	0	6	0	26	16	0	15	0	1
4	817356	T	1	0.1667	0.8333	24	0	24	0	0	18	0	3	0	15
4	817490	A	0.8947	0.1	0.7947	19	2	0	17	0	20	18	0	2	0
4	817734	T	0.85	0.4167	0.4333	20	0	17	0	3	12	0	5	0	7
4	817762	G	0.8235	0.2632	0.5603	17	0	0	3	14	19	0	0	14	5
4	817902	C	0.96	0.15	0.81	25	0	1	0	24	20	0	17	0	3
4	817975	G	0.9167	0.2174	0.6993	24	0	22	2	0	23	0	5	18	0
4	818548	T	0.9655	0.3158	0.6497	29	0	28	0	1	19	0	6	0	13
4	818766	G	0.8571	0.2	0.6571	21	18	0	3	0	25	5	0	20	0
4	818780	T	0.85	0.2	0.65	20	17	0	0	3	25	5	0	0	20
4	818993	T	0.913	0.1667	0.7463	23	0	21	0	2	18	0	3	0	15
4	819079	A	0.9	0.2778	0.6222	20	2	18	0	0	18	13	5	0	0
4	819220	A	1	0.1579	0.8421	28	0	0	28	0	19	16	0	3	0
4	820164	A	0.8696	0.1111	0.7585	23	3	0	20	0	18	16	0	2	0
4	820606	A	0.9583	0.4118	0.5465	24	1	0	23	0	17	10	0	7	0
4	821086	T	0.9643	0.0741	0.8902	28	0	27	0	1	27	0	2	0	25
4	824166	T	1	0.25	0.75	17	17	0	0	0	12	3	0	0	9
4	824338	C	0.9091	0.0769	0.8322	22	0	2	0	20	13	0	12	0	1
4	828082	T	0.9375	0.2381	0.6994	16	15	0	0	1	21	5	0	0	16
4	828975	A	0.9444	0.25	0.6944	18	1	0	17	0	16	12	0	4	0
4	831409	C	0.8889	0.1053	0.7836	18	0	2	16	0	19	0	17	2	0
4	831454	A	0.8696	0.1304	0.7392	23	3	0	20	0	23	20	0	3	0
4	832791	T	1	0.2667	0.7333	17	0	0	17	0	30	0	0	8	22
4	832815	C	0.9565	0.3182	0.6383	23	0	1	0	22	22	0	15	0	7
4	832866	T	0.96	0.3333	0.6267	25	0	24	0	1	30	0	10	0	20
4	833382	G	0.9048	0.05	0.8548	21	0	0	2	19	20	0	0	19	1
4	833430	G	0.9048	0.1579	0.7469	21	19	0	2	0	19	3	0	16	0
4	833528	T	0.9048	0.1875	0.7173	21	0	0	19	2	16	0	0	3	13
4	833901	G	0.9048	0.1364	0.7684	21	19	0	2	0	22	3	0	19	0
4	834057	A	0.8824	0.15	0.7324	17	2	0	15	0	20	17	0	3	0
4	834065	A	0.8824	0.1818	0.7006	17	2	0	15	0	22	18	0	4	0
4	834109	G	0.8462	0.1667	0.6795	13	0	11	2	0	24	0	4	20	0
4	834111	G	0.75	0.1667	0.5833	12	9	0	3	0	24	4	0	20	0
4	834112	T	0.8182	0.1818	0.6364	11	9	0	0	2	22	4	0	0	18
4	834129	G	0.8889	0.15	0.7389	18	16	0	2	0	20	3	0	17	0
4	834194	A	0.9	0.2857	0.6143	20	2	0	0	18	21	15	0	0	6
4	834320	T	0.9062	0.2609	0.6453	32	0	0	29	3	23	0	0	6	17
4	834332	G	0.9	0.2381	0.6619	30	0	0	3	27	21	0	0	16	5
4	834400	A	0.9	0.25	0.65	30	3	0	27	0	12	9	0	3	0
4	834479	T	0.9394	0.1429	0.7965	33	0	0	31	2	14	0	0	2	12
4	834515	T	0.8571	0.1429	0.7142	28	0	24	0	4	14	0	2	0	12
4	834660	A	0.9	0.25	0.65	30	3	0	27	0	24	18	0	6	0
4	834745	A	0.9375	0.3529	0.5846	32	2	0	30	0	17	11	0	6	0
4	834774	G	0.9643	0.4	0.5643	28	27	0	1	0	15	6	0	9	0
4	834897	A	1	0.1765	0.8235	23	0	23	0	0	17	14	3	0	0
4	834902	G	1	0.2	0.8	23	23	0	0	0	20	4	0	16	0
4	835074	A	1	0	1	19	0	0	19	0	11	11	0	0	0
4	836031	G	0.8	0.2	0.6	10	8	0	2	0	20	4	0	16	0
4	836054	G	0.8182	0.1818	0.6364	11	9	0	2	0	22	4	0	18	0
4	836124	C	1	0.12	0.88	10	0	0	0	10	25	0	22	0	3
4	836248	G	0.8889	0.2083	0.6806	18	16	0	2	0	24	5	0	19	0
4	836276	G	0.95	0.2	0.75	20	19	0	1	0	20	4	0	16	0
4	836321	T	1	0.2273	0.7727	17	17	0	0	0	22	5	0	0	17
4	837720	G	0.8	0.129	0.671	25	20	0	5	0	31	4	0	27	0
4	837736	T	0.9333	0.3333	0.6	30	0	0	28	2	33	0	0	11	22
4	837776	G	0.9355	0.2333	0.7022	31	29	0	2	0	30	7	0	23	0
4	837790	T	0.8333	0.129	0.7043	30	25	0	0	5	31	4	0	0	27
4	837820	G	0.8333	0.1034	0.7299	30	25	0	5	0	29	3	0	26	0
4	837839	T	0.9677	0.3103	0.6574	31	0	30	0	1	29	0	9	0	20
4	837860	G	0.7941	0.1667	0.6274	34	27	0	7	0	30	5	0	25	0
4	837933	C	0.7778	0.1724	0.6054	27	0	6	0	21	29	0	24	0	5
4	838028	G	0.8421	0.1481	0.694	19	16	0	3	0	27	4	0	23	0
4	838037	T	0.8421	0.1481	0.694	19	0	16	0	3	27	0	4	0	23
4	838059	T	0.8947	0.1923	0.7024	19	0	17	0	2	26	0	5	0	21
4	838085	A	1	0.1923	0.8077	17	0	0	17	0	26	21	0	5	0
4	838160	T	0.9286	0.2308	0.6978	14	0	13	0	1	26	0	6	0	20
4	838462	A	0.8846	0.3913	0.4933	26	3	0	23	0	23	14	0	9	0
4	838471	C	0.8696	0.3333	0.5363	23	0	3	0	20	24	0	16	0	8
4	838590	T	0.9615	0.3158	0.6457	26	0	25	0	1	19	0	6	0	13
4	838630	A	0.963	0.2632	0.6998	27	1	0	26	0	19	14	0	5	0
4	838741	C	0.9524	0.25	0.7024	21	0	1	0	20	16	0	12	0	4
4	838742	G	0.9524	0.2	0.7524	21	20	0	1	0	15	3	0	12	0
4	838841	G	0.95	0.1875	0.7625	20	19	0	1	0	16	3	0	13	0
4	838898	A	1	0.1111	0.8889	18	0	0	18	0	18	16	0	2	0
4	838921	G	1	0.1905	0.8095	20	20	0	0	0	21	4	0	17	0
4	838947	C	1	0.125	0.875	23	0	0	23	0	16	0	14	2	0
4	838978	G	1	0.2105	0.7895	18	18	0	0	0	19	4	0	15	0
4	839002	C	1	0.1579	0.8421	19	0	0	0	19	19	0	16	0	3
4	839013	G	0.9474	0.2222	0.7252	19	18	0	1	0	18	4	0	14	0
4	839114	T	0.8571	0.1176	0.7395	14	0	12	0	2	17	0	2	0	15
4	839184	C	0.8696	0.1818	0.6878	23	0	3	0	20	22	0	18	0	4
4	839238	G	0.913	0.2	0.713	23	21	0	2	0	20	4	0	16	0
4	839293	A	0.9474	0.1364	0.811	19	1	0	18	0	22	19	0	3	0
4	839303	G	0.9444	0.125	0.8194	18	17	0	1	0	24	3	0	21	0
4	839412	G	0.8235	0.1818	0.6417	17	14	0	3	0	22	4	0	18	0
4	839580	G	0.88	0.1818	0.6982	25	0	0	3	22	22	0	0	18	4
4	839905	C	0.9688	0.3846	0.5842	32	0	1	0	31	13	0	8	0	5
4	839907	G	0.9688	0.3846	0.5842	32	31	0	1	0	13	5	0	8	0
4	839923	T	0.9697	0.2857	0.684	33	0	32	0	1	14	0	4	0	10
4	839925	T	0.9697	0.3333	0.6364	33	0	0	32	1	15	0	0	5	10
4	839995	A	0.9545	0.5385	0.416	22	1	0	21	0	13	6	0	7	0
4	839997	A	0.9545	0.5385	0.416	22	1	0	21	0	13	6	0	7	0
4	840002	C	0.9545	0.5	0.4545	22	0	1	0	21	14	0	7	0	7
4	840023	C	1	0.5	0.5	22	0	0	0	22	16	0	8	0	8
4	840050	A	1	0.5714	0.4286	22	0	0	22	0	14	6	0	8	0
4	840080	T	1	0.5625	0.4375	20	0	20	0	0	16	0	9	0	7
4	840153	T	1	0.2727	0.7273	23	0	0	23	0	22	0	0	6	16
4	840246	T	0.8214	0.2222	0.5992	28	0	23	0	5	27	0	6	0	21
4	840339	A	0.7619	0.1	0.6619	21	5	0	0	16	30	27	0	0	3
4	840557	T	0.9	0.1765	0.7235	20	0	18	0	2	17	0	3	0	14
4	840615	T	0.8095	0.0833	0.7262	21	0	17	0	4	12	0	1	0	11
4	840874	A	0.8	0	0.8	10	2	0	0	8	17	17	0	0	0
4	840876	G	0.8	0	0.8	10	8	0	2	0	17	0	0	17	0
4	841027	C	0.9333	0.1053	0.828	15	14	1	0	0	19	2	17	0	0
4	841117	T	0.8261	0.0909	0.7352	23	0	19	0	4	22	0	2	0	20
4	841140	A	0.7917	0.0952	0.6965	24	5	0	19	0	21	19	0	2	0
4	841281	C	0.8571	0.2083	0.6488	28	24	4	0	0	24	5	19	0	0
4	841286	C	0.8462	0.1923	0.6539	26	0	4	0	22	26	0	21	0	5
4	841312	G	0.8333	0.1429	0.6904	30	25	0	5	0	28	4	0	24	0
4	841320	G	0.8333	0.1379	0.6954	30	25	0	5	0	29	4	0	25	0
4	841798	A	0.9444	0.1176	0.8268	18	1	0	17	0	17	15	0	2	0
4	841832	A	0.9091	0	0.9091	22	2	20	0	0	11	11	0	0	0
4	841988	C	0.9615	0.1429	0.8186	26	0	1	0	25	21	0	18	0	3
4	842032	G	0.92	0.1	0.82	25	0	0	2	23	20	0	0	18	2
4	842169	T	1	0.1111	0.8889	22	0	0	22	0	27	0	0	3	24
4	842260	C	0.9545	0.1111	0.8434	22	0	1	0	21	27	0	24	0	3
4	842378	A	1	0.1875	0.8125	12	0	0	12	0	16	13	0	3	0
4	842388	A	1	0.2143	0.7857	12	0	0	12	0	14	11	0	3	0
4	842512	A	1	0.1304	0.8696	21	0	0	21	0	23	20	0	3	0
4	842665	A	1	0.2143	0.7857	28	0	0	0	28	14	11	0	0	3
4	842852	A	1	0.1429	0.8571	30	0	0	30	0	21	18	0	3	0
4	843978	G	0.9524	0.375	0.5774	21	20	0	1	0	16	6	0	10	0
4	844177	A	0.9091	0.32	0.5891	22	2	0	0	20	25	17	0	0	8
4	844202	T	0.913	0.2963	0.6167	23	0	21	0	2	27	0	8	0	19
4	844230	A	0.9231	0.3	0.6231	26	2	0	24	0	30	21	0	9	0
4	844277	A	0.9565	0.2121	0.7444	23	1	22	0	0	33	26	7	0	0
4	844377	G	0.9524	0.1923	0.7601	21	20	0	1	0	26	5	0	21	0
4	844443	A	1	0.1786	0.8214	17	0	0	17	0	28	23	0	5	0
4	844615	T	0.8824	0.2	0.6824	17	0	15	0	2	30	0	6	0	24
4	844709	G	0.8125	0.1053	0.7072	16	13	0	3	0	19	2	0	17	0
4	844712	C	0.8125	0.0556	0.7569	16	0	3	13	0	18	0	17	1	0
4	844943	C	0.96	0.375	0.585	25	0	1	0	24	16	0	10	0	6
4	845081	G	0.9412	0.3529	0.5883	17	16	0	1	0	17	6	0	11	0
4	845145	T	1	0.4	0.6	15	15	0	0	0	15	6	0	0	9
4	845168	G	0.9474	0.375	0.5724	19	18	0	1	0	16	6	0	10	0
4	845178	C	0.9375	0.4375	0.5	16	0	1	0	15	16	0	9	0	7
4	845275	G	0.95	0.3636	0.5864	20	19	0	1	0	11	4	0	7	0
4	845335	C	1	0.3333	0.6667	15	0	0	0	15	12	0	8	0	4
4	845509	T	1	0.3333	0.6667	19	0	19	0	0	21	0	7	0	14
4	845690	C	1	0.25	0.75	22	0	0	0	22	24	0	18	0	6
4	845717	C	1	0.2222	0.7778	25	0	0	0	25	27	0	21	0	6
4	845727	G	1	0.1786	0.8214	25	25	0	0	0	28	5	0	23	0
4	845853	A	0.9565	0.1364	0.8201	23	1	0	22	0	22	19	0	3	0
4	845871	G	0.9474	0.1429	0.8045	19	18	0	1	0	28	4	0	24	0
4	846310	T	0.913	0.1579	0.7551	23	0	21	0	2	19	0	3	0	16
4	846320	A	0.92	0.15	0.77	25	2	0	0	23	20	17	0	0	3
4	846447	T	0.8846	0.0435	0.8411	26	0	23	0	3	23	0	1	0	22
4	846483	G	0.88	0.0455	0.8345	25	22	0	3	0	22	1	0	21	0
4	846644	C	0.9231	0.0741	0.849	26	24	2	0	0	27	2	25	0	0
4	846774	C	0.8	0.1111	0.6889	15	0	3	12	0	27	0	24	3	0
4	846809	C	0.7778	0.125	0.6528	18	0	4	0	14	24	0	21	0	3
4	846927	A	0.8846	0.05	0.8346	26	3	0	0	23	20	19	0	0	1
4	847120	C	0.92	0.0435	0.8765	25	0	2	0	23	23	0	22	0	1
4	847160	T	0.92	0.05	0.87	25	0	23	0	2	20	0	1	0	19
4	847283	A	0.8	0.1875	0.6125	10	2	0	8	0	16	13	0	3	0
4	847483	G	0.9091	0.35	0.5591	11	10	0	1	0	20	7	0	13	0
4	847509	G	1	0.2222	0.7778	12	12	0	0	0	18	4	0	14	0
4	847662	C	1	0.2727	0.7273	13	0	0	0	13	11	0	8	0	3
4	847769	T	1	0.2	0.8	18	0	18	0	0	20	0	4	0	16
4	848401	G	1	0.3529	0.6471	24	24	0	0	0	17	6	0	11	0
4	849119	G	1	0.125	0.875	26	0	26	0	0	16	0	2	14	0
4	850291	G	0.8824	0.2353	0.6471	17	0	0	2	15	17	0	0	13	4
4	852828	G	0.9167	0.1667	0.75	24	0	0	2	22	30	0	0	25	5
4	853373	G	1	0.2105	0.7895	11	11	0	0	0	19	4	0	15	0
4	856579	T	0.92	0.3125	0.6075	25	0	23	0	2	16	0	5	0	11
4	856727	T	0.9286	0.3333	0.5953	28	0	26	0	2	12	0	4	0	8
4	857211	A	0.9565	0.1333	0.8232	23	1	0	22	0	15	13	0	2	0
4	858046	T	0.9524	0.3333	0.6191	21	0	20	0	1	15	0	5	0	10
4	858078	A	1	0.2941	0.7059	19	0	0	19	0	17	12	0	5	0
4	858879	T	0.9091	0.25	0.6591	22	0	20	0	2	20	0	5	0	15
4	859870	G	0.9615	0.2174	0.7441	26	0	0	1	25	23	0	0	18	5
4	860239	G	0.9231	0.3077	0.6154	26	24	1	1	0	13	4	0	9	0
4	862181	A	1	0.0588	0.9412	22	0	0	22	0	17	16	0	1	0
4	862636	G	1	0.3684	0.6316	26	0	26	0	0	19	0	7	12	0
4	863105	G	1	0.0625	0.9375	22	22	0	0	0	16	1	0	15	0
4	863411	G	0.9524	0.0667	0.8857	21	20	0	1	0	15	1	0	14	0
4	863613	T	1	0.1364	0.8636	22	22	0	0	0	22	3	0	0	19
4	863639	G	1	0.1429	0.8571	23	23	0	0	0	21	3	0	18	0
4	863849	A	0.9444	0.1667	0.7777	18	1	0	17	0	24	20	0	4	0
4	864068	C	1	0.1739	0.8261	29	0	0	0	29	23	0	19	0	4
4	864103	T	1	0.2083	0.7917	30	0	30	0	0	24	0	5	0	19
4	864139	A	1	0.1905	0.8095	28	0	0	28	0	21	17	0	4	0
4	864288	C	0.9643	0.1538	0.8105	28	0	1	0	27	13	0	11	0	2
4	865216	C	1	0.2273	0.7727	36	0	0	0	36	22	0	17	0	5
4	865244	A	1	0.1579	0.8421	33	0	0	33	0	19	16	0	3	0
4	865692	A	0.8333	0.1389	0.6944	24	4	0	0	20	36	31	0	0	5
4	865693	T	0.84	0.1429	0.6971	25	0	21	0	4	35	0	5	0	30
4	865943	T	0.8889	0	0.8889	18	16	0	0	2	28	0	0	0	28
4	865944	T	0.8421	0	0.8421	19	16	0	0	3	27	0	0	0	27
4	866247	A	0.9677	0.12	0.8477	31	1	0	30	0	25	22	0	3	0
4	866499	G	1	0.0968	0.9032	13	0	0	0	13	31	0	0	28	3
4	867276	T	1	0.0667	0.9333	18	0	18	0	0	15	0	1	0	14
4	867605	A	0.9524	0.2143	0.7381	21	1	0	20	0	14	11	0	3	0
4	867627	T	0.8889	0.2105	0.6784	18	0	16	0	2	19	0	4	0	15
4	870573	T	0.9375	0.6875	0.25	16	1	0	0	15	16	5	0	0	11
4	870602	C	0.7	0.6111	0.0889	20	0	14	0	6	18	0	11	0	7
4	870685	C	0.8333	0.7	0.1333	18	0	15	0	3	20	0	14	0	6
4	870733	C	0.9	0.5	0.4	10	1	9	0	0	10	5	5	0	0
4	870745	T	0.9375	0.6875	0.25	16	0	1	0	15	16	0	5	0	11
4	871197	T	0.75	0.4615	0.2885	12	0	3	0	9	13	0	7	0	6
4	871217	T	0.8125	0.6667	0.1458	16	0	3	0	13	18	0	6	0	12
4	871358	G	0.8846	0.1	0.7846	26	23	0	3	0	30	3	0	27	0
4	871593	G	1	0.2174	0.7826	29	29	0	0	0	23	5	0	18	0
4	871869	T	0.9565	0.2353	0.7212	23	0	22	0	1	17	0	4	0	13
4	872503	T	0.931	0.0769	0.8541	29	27	0	0	2	13	1	0	0	12
4	873028	C	0.9524	0.32	0.6324	21	0	1	0	20	25	0	17	0	8
4	873128	A	0.9583	0.3	0.6583	24	1	0	23	0	20	14	0	6	0
4	873303	A	1	0.1579	0.8421	29	0	0	29	0	19	16	0	3	0
4	874074	C	1	0.2	0.8	11	0	0	0	11	30	0	24	0	6
4	874291	G	0.9	0.2381	0.6619	20	18	0	2	0	21	5	0	16	0
4	874477	A	1	0.2609	0.7391	26	0	0	26	0	23	17	0	6	0
4	874622	T	1	0.25	0.75	20	0	0	20	0	12	0	0	3	9
4	874894	T	1	0.1429	0.8571	24	0	24	0	0	21	0	3	0	18
4	875646	A	1	0.2143	0.7857	16	0	0	0	16	14	11	0	0	3
4	875647	T	1	0.2143	0.7857	17	0	17	0	0	14	0	3	0	11
4	875771	C	1	0.16	0.84	24	0	0	24	0	25	0	21	4	0
4	876269	A	0.9474	0.1765	0.7709	19	1	0	18	0	17	14	0	3	0
4	877086	C	0.9697	0.2273	0.7424	33	0	1	0	32	22	0	17	0	5
4	878290	T	0.9286	0.0833	0.8453	28	26	0	0	2	12	1	0	0	11
4	878404	T	0.963	0.1	0.863	27	0	0	26	1	20	0	0	2	18
4	878556	C	1	0.0667	0.9333	19	0	0	0	19	15	0	14	0	1
4	879011	C	0.9524	0.2174	0.735	21	20	1	0	0	23	5	18	0	0
4	879012	A	0.9524	0.2174	0.735	21	1	0	20	0	23	18	0	5	0
4	879228	G	0.9545	0.3529	0.6016	22	21	0	1	0	17	6	0	11	0
4	879234	A	0.9524	0.3889	0.5635	21	1	0	20	0	18	11	0	7	0
4	879350	G	0.9444	0.1905	0.7539	18	17	0	1	0	21	4	0	17	0
4	879642	A	1	0.1053	0.8947	22	0	0	22	0	19	17	0	2	0
4	879916	T	1	0.1739	0.8261	20	0	20	0	0	23	0	4	0	19
4	879917	G	1	0.1739	0.8261	20	20	0	0	0	23	4	0	19	0
4	881672	A	0.9583	0.3043	0.654	24	1	0	23	0	23	16	0	7	0
4	881803	G	0.9545	0.2	0.7545	22	0	0	1	21	20	0	0	16	4
4	881879	G	0.9688	0.25	0.7188	32	31	0	1	0	16	4	0	12	0
4	882137	G	0.9375	0.2667	0.6708	32	30	0	2	0	15	4	0	11	0
4	882343	T	0.9091	0.1786	0.7305	33	0	30	0	3	28	0	5	0	23
4	882379	A	0.8929	0.1724	0.7205	28	3	0	25	0	29	24	0	5	0
4	883480	C	0.9444	0.1667	0.7777	18	0	1	0	17	24	0	20	0	4
4	883579	G	0.96	0.3571	0.6029	25	24	0	1	0	28	10	0	18	0
4	883973	A	0.92	0.125	0.795	25	2	0	23	0	16	14	0	2	0
4	884224	A	0.875	0.2308	0.6442	16	2	0	14	0	13	10	0	3	0
4	885286	G	0.9062	0.16	0.7462	32	29	0	3	0	25	4	0	21	0
4	885514	G	0.9583	0.15	0.8083	24	0	23	1	0	20	0	3	17	0
4	885956	A	0.9286	0.2381	0.6905	14	1	0	13	0	21	16	0	5	0
4	886487	A	0.8148	0.3	0.5148	27	5	22	0	0	20	14	6	0	0
4	886500	G	0.8462	0.3333	0.5129	26	22	0	4	0	18	6	0	12	0
4	886970	G	0.8696	0.1739	0.6957	23	0	0	3	20	23	0	0	19	4
4	887012	G	0.8571	0.1667	0.6904	21	0	0	3	18	18	0	0	15	3
4	887435	A	1	0.2083	0.7917	22	0	0	22	0	24	19	0	5	0
4	887884	A	1	0.3125	0.6875	19	0	0	19	0	16	11	0	5	0
4	887904	G	0.9545	0.3333	0.6212	22	21	0	1	0	15	5	0	10	0
4	888797	A	1	0.2	0.8	24	0	0	0	24	15	12	0	0	3
4	888815	A	1	0.1667	0.8333	22	0	22	0	0	18	15	3	0	0
4	888894	C	1	0.2174	0.7826	24	0	0	0	24	23	0	18	0	5
4	889206	T	0.963	0.2105	0.7525	27	0	26	0	1	19	0	4	0	15
4	889355	A	0.8929	0.1111	0.7818	28	3	0	0	25	18	16	0	0	2
4	889363	T	0.8929	0.1	0.7929	28	0	0	25	3	20	0	0	2	18
4	890116	C	0.9	0.1538	0.7462	30	0	3	0	27	13	0	11	0	2
4	890541	T	0.963	0.3333	0.6297	27	0	26	0	1	12	0	4	0	8
4	890771	T	0.9167	0.1579	0.7588	24	0	0	22	2	19	0	0	3	16
4	892090	G	1	0.25	0.75	15	15	0	0	0	12	3	0	9	0
4	892137	A	1	0.2857	0.7143	20	0	0	20	0	14	10	0	4	0
4	892298	C	0.9643	0.4091	0.5552	28	0	1	27	0	22	0	13	9	0
4	892331	C	0.931	0.4444	0.4866	29	0	2	0	27	18	0	10	0	8
4	892918	A	0.9474	0.2	0.7474	19	1	0	18	0	15	12	0	3	0
4	892919	A	0.9474	0.2	0.7474	19	1	0	18	0	15	12	0	3	0
4	892959	A	0.95	0.2222	0.7278	20	1	0	19	0	18	14	0	4	0
4	892979	C	0.9545	0.2941	0.6604	22	0	1	0	21	17	0	12	0	5
4	893340	C	0.95	0	0.95	20	0	1	0	19	13	0	13	0	0
4	894513	G	0.8462	0.0385	0.8077	26	22	0	4	0	26	1	0	25	0
4	894950	T	0.9524	0.3333	0.6191	21	0	20	0	1	18	0	6	0	12
4	894988	C	0.9474	0.2105	0.7369	19	0	1	0	18	19	0	15	0	4
4	895124	C	1	0.3125	0.6875	11	0	0	0	11	16	0	11	0	5
4	895615	A	0.7143	0.4286	0.2857	14	4	0	10	0	14	8	0	6	0
4	895718	C	0.6667	0.4118	0.2549	21	0	14	0	7	17	0	7	0	10
4	896043	G	0.6	0.75	-0.15	10	4	0	6	0	12	3	0	9	0
4	896413	G	1	0.0625	0.9375	25	25	0	0	0	16	1	0	15	0
4	896459	G	1	0.0714	0.9286	25	0	0	0	25	14	0	0	13	1
4	896648	A	0.9375	0.1429	0.7946	16	1	0	15	0	21	18	0	3	0
4	897511	G	1	0.2	0.8	26	26	0	0	0	20	4	0	16	0
4	897650	C	1	0.1053	0.8947	19	0	0	0	19	19	0	17	0	2
4	897902	T	0.92	0.1579	0.7621	25	0	23	0	2	19	0	3	0	16
4	898187	G	0.96	0.1923	0.7677	25	0	0	1	24	26	0	0	21	5
4	898310	T	0.95	0.08	0.87	20	0	19	0	1	25	0	2	0	23
4	899368	T	0.8333	0.1818	0.6515	30	0	25	0	5	22	0	4	0	18
4	899984	G	0.8571	0.2632	0.5939	14	12	0	2	0	19	5	0	14	0
4	900661	G	0.9444	0.2381	0.7063	18	17	0	1	0	21	5	0	16	0
4	900839	T	0.8929	0.2	0.6929	28	0	0	25	3	20	0	0	4	16
4	900987	T	0.9118	0.12	0.7918	34	0	31	0	3	25	0	3	0	22
4	901002	A	0.9118	0.1154	0.7964	34	3	0	31	0	26	23	0	3	0
4	901148	A	0.9333	0.12	0.8133	30	2	0	0	28	25	22	0	0	3
4	901288	G	0.9355	0.1364	0.7991	31	29	0	2	0	22	3	0	19	0
4	901684	C	1	0.2381	0.7619	22	0	0	0	22	21	0	16	0	5
4	902727	A	0.92	0.2963	0.6237	25	2	0	23	0	27	19	0	8	0
4	902901	T	0.9231	0.3571	0.566	13	0	0	12	1	28	0	0	10	18
4	902946	C	0.9474	0.3214	0.626	19	18	1	0	0	28	9	19	0	0
4	903131	T	0.9444	0.0714	0.873	18	17	0	0	1	28	2	0	0	26
4	903203	C	0.9444	0.0357	0.9087	18	0	1	0	17	28	0	27	0	1
4	904249	T	0.9524	0.15	0.8024	21	0	20	0	1	20	0	3	0	17
4	905647	A	0.8696	0.1429	0.7267	23	3	0	0	20	28	24	0	0	4
4	906188	G	0.9231	0.0952	0.8279	26	0	0	2	24	21	0	0	19	2
4	907970	A	0.931	0.3333	0.5977	29	2	0	0	27	21	14	0	0	7
4	908090	C	0.9643	0.2857	0.6786	28	0	1	0	27	21	0	15	0	6
4	908254	G	0.9688	0.1818	0.787	32	31	0	1	0	22	4	0	18	0
4	908927	G	0.9167	0.1	0.8167	24	22	0	2	0	20	2	0	18	0
4	909004	A	0.9474	0.0588	0.8886	19	1	0	18	0	17	16	0	1	0
4	909069	G	0.9545	0	0.9545	22	21	0	1	0	16	0	0	16	0
4	909196	C	1	0	1	15	0	0	0	15	21	0	21	0	0
4	909210	A	0.9375	0	0.9375	16	1	0	0	15	21	21	0	0	0
4	909241	G	0.9412	0.05	0.8912	17	16	0	1	0	20	1	0	19	0
4	909302	T	0.9231	0.0417	0.8814	13	0	12	0	1	24	0	1	0	23
4	910040	T	0.9167	0.1667	0.75	24	22	0	0	2	24	4	0	0	20
4	910827	T	0.88	0.1667	0.7133	25	0	22	0	3	18	0	3	0	15
4	911213	C	1	0.3043	0.6957	24	24	0	0	0	23	7	16	0	0
4	912145	T	0.9048	0.1053	0.7995	21	0	19	0	2	19	0	2	0	17
4	912477	C	0.9231	0.3125	0.6106	26	0	2	0	24	16	0	11	0	5
4	916374	T	1	0.0909	0.9091	28	0	0	28	0	11	0	0	1	10
4	916853	T	0.88	0.1	0.78	25	0	22	0	3	20	0	2	0	18
4	916957	A	0.8571	0.2632	0.5939	21	3	0	18	0	19	14	0	5	0
4	917012	T	0.8824	0.2174	0.665	17	0	0	15	2	23	0	0	5	18
4	970139	G	0.9	0.2222	0.6778	20	0	2	18	0	27	0	21	6	0
4	970910	A	0.9333	0.1818	0.7515	30	28	0	2	0	22	4	0	18	0
4	974715	T	0.8889	0.1579	0.731	27	0	3	0	24	19	0	16	0	3
4	975272	G	0.875	0.0833	0.7917	24	3	0	21	0	12	11	0	1	0
4	975801	C	0.9583	0.3158	0.6425	24	1	23	0	0	19	13	6	0	0
4	975802	C	0.9565	0.3333	0.6232	23	0	22	0	1	18	0	6	0	12
4	976617	C	0.9524	0.3043	0.6481	21	1	20	0	0	23	16	7	0	0
4	976989	T	0.9474	0.2632	0.6842	19	0	0	1	18	19	0	0	14	5
4	977010	T	0.8947	0.2632	0.6315	19	0	2	0	17	19	0	14	0	5
4	977646	T	0.8571	0.1579	0.6992	28	0	4	0	24	19	0	16	0	3
4	977834	A	0.9231	0.2	0.7231	26	24	2	0	0	30	6	24	0	0
4	978081	A	0.875	0.1364	0.7386	24	21	3	0	0	22	3	19	0	0
4	978219	A	0.9545	0.25	0.7045	22	21	0	1	0	20	5	0	15	0
4	979439	A	0.9375	0.1875	0.75	16	1	0	0	15	16	13	0	0	3
4	979650	T	0.9333	0.2222	0.7111	15	1	0	0	14	18	14	0	0	4
4	979772	T	0.913	0.1765	0.7365	23	0	2	0	21	17	0	14	0	3
4	981072	A	0.88	0.4167	0.4633	25	22	0	3	0	24	10	0	14	0
4	981457	C	0.9474	0.32	0.6274	19	0	18	0	1	25	0	8	0	17
4	982501	C	0.931	0.4118	0.5192	29	0	27	0	2	17	0	7	0	10
4	982895	G	0.8684	0.0952	0.7732	38	0	0	33	5	21	0	0	2	19
4	983371	G	0.9444	0.2778	0.6666	18	0	0	17	1	18	0	0	5	13
4	983372	A	0.8889	0.25	0.6389	18	16	0	1	1	20	5	0	0	15
4	984263	A	0.9167	0.2593	0.6574	24	22	2	0	0	27	7	20	0	0
4	984828	T	0.9286	0.1154	0.8132	14	1	0	0	13	26	23	0	0	3
4	984864	A	0.8	0.1	0.7	15	12	0	3	0	20	2	0	18	0
4	988553	C	0.9474	0.2273	0.7201	19	0	18	0	1	22	0	5	0	17
4	988705	T	1	0.2	0.8	28	0	0	0	28	25	20	0	0	5
4	991799	C	0.9333	0.1304	0.8029	30	0	28	0	2	23	0	3	0	20
4	991991	G	1	0.1875	0.8125	24	0	0	24	0	16	0	13	3	0
4	992480	C	0.9231	0.2727	0.6504	26	0	24	0	2	22	0	6	0	16
4	992840	A	0.9091	0.125	0.7841	11	10	0	1	0	16	2	0	14	0
4	994005	A	0.7	0.1	0.6	10	7	0	3	0	10	1	0	9	0
4	995712	A	0.7619	0.0625	0.6994	21	16	0	5	0	16	1	0	15	0
4	996002	T	0.931	0.2381	0.6929	29	0	0	2	27	21	0	0	16	5
4	996160	C	0.9286	0.1429	0.7857	28	0	26	2	0	21	0	3	18	0
4	996516	T	0.8947	0.1765	0.7182	19	0	2	0	17	17	0	14	0	3
4	996720	C	0.7727	0.1176	0.6551	22	0	17	0	5	34	0	4	0	30
4	998054	C	0.8947	0.4348	0.4599	19	0	17	2	0	23	0	10	13	0
4	998261	A	0.9615	0.3	0.6615	26	25	0	1	0	20	6	0	14	0
4	998537	T	0.75	0.3333	0.4167	12	3	0	0	9	15	10	0	0	5
4	999594	A	0.96	0.1875	0.7725	25	24	0	1	0	32	6	0	26	0
4	1001139	C	0.913	0.4118	0.5012	23	2	21	0	0	17	10	7	0	0
4	1002755	T	0.8696	0.2174	0.6522	23	0	0	3	20	23	0	0	18	5
4	1003993	C	0.8235	0.2381	0.5854	17	0	14	0	3	21	0	5	0	16
4	1004643	A	1	0.2857	0.7143	24	24	0	0	0	14	4	0	10	0
4	1004842	G	1	0.2632	0.7368	25	0	0	25	0	19	14	0	5	0
4	1006696	C	1	0.1364	0.8636	17	0	17	0	0	22	0	3	0	19
4	1008372	G	0.9545	0.3333	0.6212	22	1	0	21	0	18	12	0	6	0
4	1009896	A	0.9091	0.2174	0.6917	22	20	0	2	0	23	5	0	18	0
4	1009964	A	0.9167	0.3704	0.5463	24	22	0	2	0	27	10	0	17	0
4	1010087	T	1	0.3103	0.6897	20	0	0	0	20	29	0	20	0	9
4	1010201	T	0.9565	0.2105	0.746	23	0	1	0	22	19	0	15	0	4
4	1010600	A	1	0.4286	0.5714	20	20	0	0	0	14	6	8	0	0
4	1010601	A	1	0.4286	0.5714	19	19	0	0	0	14	6	8	0	0
4	1010708	G	0.95	0.3478	0.6022	20	0	0	19	1	23	0	0	8	15
4	1010719	G	0.95	0.3333	0.6167	20	1	0	19	0	24	16	0	8	0
4	1010868	G	0.9375	0.1667	0.7708	16	1	0	15	0	12	10	0	2	0
4	1011499	T	0.8966	0.1667	0.7299	29	0	3	0	26	12	0	10	0	2
4	1011521	T	0.9259	0.2727	0.6532	27	0	2	0	25	11	0	8	0	3
4	1011606	A	0.88	0.6667	0.2133	25	22	0	0	3	15	10	0	0	5
4	1011639	G	0.75	0.625	0.125	20	5	0	15	0	16	6	0	10	0
4	1011722	C	0.72	0.3636	0.3564	25	0	18	0	7	11	0	4	0	7
4	1011766	G	0.6897	0.4667	0.223	29	9	0	20	0	15	8	0	7	0
4	1011837	T	0.5862	0.2273	0.3589	29	0	12	0	17	22	0	17	0	5
4	1011911	G	0.625	0.5581	0.0669	40	15	0	25	0	43	19	0	24	0
4	1011918	G	0.6098	0.5366	0.0732	41	16	0	25	0	41	19	0	22	0
4	1011944	A	0.5111	0.5227	-0.0116	45	23	0	22	0	44	23	0	21	0
4	1012121	C	0.5745	0.5909	-0.0164	47	0	27	0	20	44	0	26	0	18
4	1012191	G	0.8333	0.6857	0.1476	42	7	0	35	0	35	11	0	24	0
4	1012194	T	0.6136	0.7273	-0.1137	44	0	17	0	27	33	0	9	0	24
4	1012206	G	0.6744	0.8158	-0.1414	43	14	0	29	0	38	7	0	31	0
4	1012212	A	0.561	0.6	-0.039	41	18	0	23	0	40	16	0	24	0
4	1012237	T	0.5556	0.5	0.0556	36	0	16	0	20	36	0	18	0	18
4	1012269	G	0.5312	0.4688	0.0624	32	17	0	15	0	32	15	0	17	0
4	1012342	C	0.5263	0.3684	0.1579	19	0	9	0	10	19	0	12	0	7
4	1012355	A	0.5294	0.1667	0.3627	17	8	0	9	0	12	10	0	2	0
4	1012356	C	0.5625	0.1818	0.3807	16	0	7	0	9	11	0	9	0	2
4	1012915	T	0.5	0.5882	-0.0882	22	0	11	0	11	17	0	7	0	10
4	1012931	T	0.5385	0.4211	0.1174	26	12	0	0	14	19	11	0	0	8
4	1012937	G	0.6538	0.5714	0.0824	26	9	0	17	0	21	9	0	12	0
4	1012979	T	0.5714	0.381	0.1904	28	0	12	0	16	21	0	13	0	8
4	1013063	C	0.5	0.4737	0.0263	28	0	14	0	14	19	0	9	0	10
4	1013088	C	0.5556	0.5882	-0.0326	27	12	15	0	0	17	7	10	0	0
4	1014099	T	0.9615	0.15	0.8115	26	0	1	0	25	20	0	17	0	3
4	1014257	T	0.8824	0	0.8824	17	0	2	0	15	14	0	14	0	0
4	1014747	C	0.8636	0.0667	0.7969	22	0	19	3	0	15	0	1	14	0
4	1014958	T	0.913	0.1333	0.7797	23	0	2	0	21	15	0	13	0	2
4	1014972	G	0.8947	0.2222	0.6725	19	2	0	17	0	18	14	0	4	0
4	1015129	T	0.8462	0.25	0.5962	26	0	4	0	22	16	0	12	0	4
4	1015238	C	0.8333	0.1538	0.6795	18	0	15	0	3	13	0	2	0	11
4	1018272	C	0.7826	0.1053	0.6773	23	0	5	0	18	19	0	17	0	2
4	1021404	T	0.5	0.4474	0.0526	40	0	20	0	20	38	0	21	0	17
4	1021405	C	0.5122	0.4474	0.0648	41	0	21	20	0	38	0	17	21	0
4	1021724	C	0.5938	0.5135	0.0803	32	0	13	0	19	37	0	18	0	19
4	1021778	A	0.5806	0.4857	0.0949	31	18	0	13	0	35	17	0	18	0
4	1021792	T	0.5517	0.4706	0.0811	29	0	13	0	16	34	0	18	0	16
4	1021795	T	0.5806	0.5	0.0806	31	0	13	0	18	36	0	18	0	18
4	1027170	C	0.7619	0.3846	0.3773	21	0	16	0	5	13	0	5	0	8
4	1028028	C	0.92	0.1053	0.8147	25	0	2	0	23	19	0	17	0	2
4	1028380	T	0.9167	0.2069	0.7098	24	0	22	0	2	29	0	6	0	23
4	1031868	A	0.5333	0.7273	-0.194	15	8	0	7	0	11	8	0	3	0
4	1031897	A	0.625	0.5	0.125	24	9	15	0	0	26	13	13	0	0
4	1031901	T	0.7143	0.6667	0.0476	28	0	8	0	20	27	0	9	0	18
4	1031921	T	0.6	0.5484	0.0516	35	0	21	0	14	31	0	17	0	14
4	1031931	T	0.5652	0.6957	-0.1305	23	0	10	0	13	23	0	7	0	16
4	1031958	A	0.6809	0.8649	-0.184	47	32	0	15	0	37	32	0	5	0
4	1031963	C	0.6852	0.6098	0.0754	54	0	17	0	37	41	0	16	0	25
4	1032046	G	0.6667	0.6207	0.046	69	46	0	23	0	58	36	0	22	0
4	1032048	A	0.6522	0.5667	0.0855	69	45	0	24	0	60	34	0	26	0
4	1032072	C	0.625	0.6	0.025	72	0	45	0	27	70	0	42	0	28
4	1032140	G	0.7126	0.675	0.0376	87	0	25	62	0	80	0	26	54	0
4	1032219	A	0.6216	0.7024	-0.0808	111	42	0	69	0	84	25	0	59	0
4	1032330	T	0.6864	0.7297	-0.0433	118	81	0	0	37	111	81	0	0	30
4	1032641	T	0.5366	0.6458	-0.1092	41	0	19	0	22	48	0	17	0	31
4	1032643	A	0.5897	0.6042	-0.0145	39	16	0	23	0	48	19	0	29	0
4	1032666	T	0.7143	0.55	0.1643	42	0	0	30	12	40	0	0	22	18
4	1032698	G	0.5818	0.413	0.1688	55	32	0	23	0	46	19	0	27	0
4	1032795	A	0.5946	0.6452	-0.0506	37	22	0	15	0	31	20	0	11	0
4	1032809	T	0.5185	0.4138	0.1047	27	13	0	0	14	29	17	0	0	12
4	1032815	T	0.8846	0.6923	0.1923	26	3	0	0	23	26	8	0	0	18
4	1032821	A	0.8235	0.6316	0.1919	17	14	0	0	3	19	12	0	0	7
4	1040148	C	0.7812	0.64	0.1412	32	0	25	7	0	25	0	16	9	0
4	1040158	A	0.7059	0.6071	0.0988	34	24	0	10	0	28	17	0	11	0
4	1040319	G	0.5	0.4	0.1	50	17	0	8	25	45	12	0	15	18
4	1040321	G	0.6667	0.7333	-0.0666	51	17	0	34	0	45	12	0	33	0
4	1040442	G	0.5246	0.6885	-0.1639	61	29	0	32	0	61	19	0	42	0
4	1040601	G	0.6164	0.662	-0.0456	73	28	0	45	0	71	24	0	47	0
4	1040621	A	0.6173	0.6232	-0.0059	81	50	0	31	0	69	43	0	26	0
4	1040695	C	0.6	0.6429	-0.0429	80	0	48	0	32	70	0	45	0	25
4	1040706	A	0.5584	0.6212	-0.0628	77	34	0	43	0	66	25	0	41	0
4	1040853	T	0.5606	0.6667	-0.1061	66	0	37	0	29	39	0	26	0	13
4	1040857	C	0.5652	0.4872	0.078	69	0	39	0	30	39	0	19	0	20
4	1040863	C	0.5735	0.4872	0.0863	68	0	39	0	29	39	0	19	0	20
4	1040976	T	0.5577	0.3871	0.1706	52	0	0	29	23	31	0	0	12	19
4	1040987	A	0.5294	0.4	0.1294	51	24	0	27	0	30	18	0	12	0
4	1041035	G	0.5	0.6286	-0.1286	50	25	0	25	0	35	13	0	22	0
4	1041044	A	0.5417	0.6286	-0.0869	48	26	0	0	22	35	22	0	0	13
4	1041140	C	0.5306	0.6667	-0.1361	49	0	26	23	0	36	0	24	12	0
4	1041165	T	0.5	0.303	0.197	44	0	0	22	22	33	0	0	10	23
4	1041171	G	0.5	0.7143	-0.2143	42	21	0	21	0	35	10	0	25	0
4	1041204	T	0.5238	0.7368	-0.213	42	0	20	0	22	38	0	10	0	28
4	1041211	T	0.5238	0.7179	-0.1941	42	0	20	0	22	39	0	11	0	28
4	1041254	C	0.6471	0.7556	-0.1085	51	0	33	18	0	45	0	34	11	0
4	1041310	C	0.6154	0.8043	-0.1889	52	0	32	0	20	46	0	37	0	9
4	1041325	G	0.6327	0.8298	-0.1971	49	18	0	31	0	47	8	0	39	0
4	1041382	G	0.6279	0.8421	-0.2142	43	16	0	27	0	38	6	0	32	0
4	1041401	G	0.697	0.9118	-0.2148	33	10	0	23	0	34	3	0	31	0
4	1041422	G	0.5217	0.7407	-0.219	23	11	0	12	0	27	7	0	20	0
4	1041450	T	0.5909	0.2273	0.3636	22	0	13	0	9	22	0	5	0	17
4	1041484	A	0.5909	0.7917	-0.2008	22	13	0	9	0	24	19	0	5	0
4	1041506	A	0.5652	0.2857	0.2795	23	10	0	13	0	21	14	0	6	1
4	1044985	C	0.8214	0.6296	0.1918	28	0	23	0	5	27	0	17	0	10
4	1045028	G	0.75	0.6207	0.1293	28	7	0	21	0	29	11	0	18	0
4	1045062	G	0.8077	0.6562	0.1515	26	0	5	21	0	32	0	11	21	0
4	1045111	C	0.8261	0.64	0.1861	23	0	19	0	4	25	0	16	0	9
4	1045188	C	0.72	0.5714	0.1486	25	0	18	0	7	28	0	16	0	12
4	1045212	C	0.7391	0.56	0.1791	23	0	17	0	6	25	0	14	0	11
4	1045227	A	0.7826	0.6	0.1826	23	18	0	0	5	20	12	0	0	8
4	1045259	T	0.8333	0.5625	0.2708	18	3	0	0	15	16	7	0	0	9
4	1045269	A	0.8	0.5714	0.2286	15	12	3	0	0	14	8	6	0	0
4	1046394	T	0.6	0.3889	0.2111	25	0	10	0	15	18	0	11	0	7
4	1046478	G	0.6333	0.4444	0.1889	30	11	0	19	0	27	15	0	12	0
4	1046567	G	0.5476	0.3947	0.1529	42	0	0	23	19	38	0	0	15	23
4	1046581	C	0.5217	0.4048	0.1169	46	0	24	22	0	42	0	17	25	0
4	1046681	G	0.5882	0.5854	0.0028	51	30	0	21	0	41	24	0	17	0
4	1046699	G	0.5714	0.6	-0.0286	49	0	0	21	28	40	0	0	16	24
4	1046702	A	0.58	0.6154	-0.0354	50	21	0	0	29	39	15	0	0	24
4	1046778	T	0.6071	0.6364	-0.0293	56	0	34	0	22	44	0	28	0	16
4	1046799	C	0.5849	0.587	-0.0021	53	0	22	31	0	46	0	19	27	0
4	1046938	T	0.566	0.5417	0.0243	53	0	30	0	23	48	0	26	0	22
4	1046967	A	0.5769	0.551	0.0259	52	22	30	0	0	49	22	27	0	0
4	1046977	G	0.625	0.52	0.105	56	0	35	21	0	50	0	26	24	0
4	1047002	T	0.64	0.5102	0.1298	50	0	32	0	18	49	0	25	0	24
4	1047157	T	0.54	0.4681	0.0719	50	0	27	0	23	47	0	22	0	25
4	1047222	T	0.62	0.4324	0.1876	50	31	0	0	19	37	16	0	0	21
4	1047347	G	0.5577	0.4286	0.1291	52	0	0	23	29	49	0	0	28	21
4	1047364	A	0.5319	0.4706	0.0613	47	22	0	25	0	51	27	0	24	0
4	1047521	T	0.5333	0.4524	0.0809	45	0	24	0	21	42	0	19	0	23
4	1047570	T	0.5526	0.5946	-0.042	38	0	21	0	17	37	0	22	0	15
4	1047578	C	0.5676	0.5625	0.0051	37	0	16	0	21	32	0	14	0	18
4	1047584	G	0.5946	0.5882	0.0064	37	0	0	15	22	34	0	0	14	20
4	1047590	A	0.6111	0.6061	0.005	36	14	22	0	0	33	13	20	0	0
4	1047654	A	0.6875	0.6452	0.0423	32	10	0	22	0	31	11	0	20	0
4	1048239	A	0.625	0.5333	0.0917	16	10	0	6	0	15	8	0	7	0
4	1052710	T	0.6757	0.7857	-0.11	37	12	0	0	25	28	6	0	0	22
4	1052716	T	0.6667	0.6552	0.0115	39	0	26	0	13	29	0	19	0	10
4	1052758	G	0.6818	0.5667	0.1151	44	14	0	30	0	30	13	0	17	0
4	1052805	A	0.5385	0.5	0.0385	39	21	0	0	18	26	13	0	0	13
4	1052865	A	0.6774	0.68	-0.0026	31	21	0	10	0	25	17	0	8	0
4	1052871	A	0.6875	0.7273	-0.0398	32	22	0	10	0	22	16	0	6	0
4	1054605	A	0.6875	0.6774	0.0101	32	10	0	0	22	31	10	0	0	21
4	1054690	G	0.5312	0.8974	-0.3662	32	0	0	17	15	39	0	0	35	4
4	1054710	A	0.7576	0.5897	0.1679	33	25	8	0	0	39	23	16	0	0
4	1054816	G	0.5862	0.5476	0.0386	29	12	0	17	0	42	19	0	23	0
4	1054831	A	0.5455	0.5682	-0.0227	33	18	0	15	0	44	25	0	19	0
4	1054833	T	0.5455	0.5952	-0.0497	33	15	0	0	18	42	17	0	0	25
4	1054846	C	0.561	0.5682	-0.0072	41	0	23	0	18	44	0	25	0	19
4	1054889	C	0.5789	0.6429	-0.064	38	0	22	0	16	42	0	27	0	15
4	1054962	G	0.5806	0.6591	-0.0785	31	13	0	18	0	44	15	0	29	0
4	1054981	T	0.6429	0.7027	-0.0598	28	10	0	0	18	37	11	0	0	26
4	1055012	A	0.5909	0.6923	-0.1014	22	13	0	9	0	39	27	0	12	0
4	1056135	G	0.6207	0.85	-0.2293	29	11	0	18	0	20	3	0	17	0
4	1056155	C	0.7209	0.6875	0.0334	43	12	31	0	0	32	10	22	0	0
4	1056868	G	0.6548	0.6711	-0.0163	84	29	0	55	0	76	25	0	51	0
4	1057107	A	0.6296	0.7333	-0.1037	27	10	0	17	0	15	4	0	11	0
4	1057108	T	0.6154	0.7333	-0.1179	26	16	0	0	10	15	11	0	0	4
4	1057122	T	0.6154	0.7333	-0.1179	26	16	0	0	10	15	11	0	0	4
4	1057139	T	0.5	0.6154	-0.1154	22	11	0	0	11	13	8	0	0	5
4	1057140	A	0.5417	0.3846	0.1571	24	13	0	0	11	13	5	0	0	8
4	1057475	A	0.6429	0.5385	0.1044	28	18	10	0	0	26	14	12	0	0
4	1058124	C	0.6522	0.7619	-0.1097	46	0	30	0	16	42	0	32	0	10
4	1058348	C	0.5312	0.6	-0.0688	32	0	15	0	17	15	0	6	0	9
4	1058410	T	0.6863	0.6	0.0863	51	0	35	0	16	20	0	12	0	8
4	1058646	A	0.5048	0.4714	0.0334	105	52	53	0	0	70	37	33	0	0
4	1058688	T	0.693	0.6267	0.0663	114	0	35	0	79	75	0	28	0	47
4	1058706	T	0.5714	0.5538	0.0176	98	0	0	42	56	65	0	0	29	36
4	1058708	T	0.5745	0.5152	0.0593	94	0	0	40	54	66	0	0	32	34
4	1058712	A	0.5326	0.4828	0.0498	92	49	0	43	0	58	28	0	30	0
4	1058734	A	0.5342	0.4706	0.0636	73	39	0	34	0	51	24	0	27	0
4	1059008	G	0.8333	0.6364	0.1969	18	15	0	3	0	11	7	0	4	0
4	1059125	C	0.5217	0.4444	0.0773	23	0	11	0	12	18	0	10	0	8
4	1059139	T	0.7083	0.5789	0.1294	24	7	0	0	17	19	8	0	0	11
4	1059175	T	0.4643	0.4783	-0.014	28	0	3	12	13	23	0	1	11	11
4	1059226	T	0.561	0.5667	-0.0057	41	18	0	0	23	30	13	0	0	17
4	1059227	G	0.5714	0.5357	0.0357	42	0	0	24	18	28	0	0	15	13
4	1059261	C	0.8537	0.5319	0.3218	41	0	6	35	0	47	0	22	25	0
4	1059313	C	0.6818	0.9016	-0.2198	44	14	30	0	0	61	6	55	0	0
4	1059430	C	0.5472	0.625	-0.0778	53	0	29	0	24	64	0	40	0	24
4	1059434	C	0.6078	0.5161	0.0917	51	0	20	0	31	62	0	30	0	32
4	1059487	G	0.5532	0.4167	0.1365	47	21	0	26	0	48	28	0	20	0
4	1059525	C	0.6471	0.6	0.0471	34	12	22	0	0	30	12	18	0	0
4	1064230	T	0.64	0.6786	-0.0386	25	0	9	0	16	28	0	9	0	19
4	1064325	A	0.6897	0.6944	-0.0047	29	20	0	9	0	36	25	0	11	0
4	1064412	T	0.6486	0.561	0.0876	37	13	0	0	24	41	18	0	0	23
4	1171086	C	0.8667	0.6	0.2667	30	2	26	2	0	30	8	18	4	0
4	1171122	T	0.7576	0.4286	0.329	33	0	8	0	25	42	0	24	0	18
4	1171133	A	0.6	0.4894	0.1106	40	24	0	16	0	47	23	0	24	0
4	1171304	A	0.7442	0.6	0.1442	43	32	0	11	0	50	30	0	20	0
4	1171317	T	0.6579	0.7174	-0.0595	38	12	1	0	25	46	13	0	0	33
4	1171386	T	0.5455	0.4545	0.091	22	0	10	0	12	22	0	12	0	10
4	1171387	G	0.5	0.2727	0.2273	22	0	0	11	11	22	0	0	6	16
4	1171406	A	0.8182	0.6818	0.1364	22	18	0	4	0	22	15	0	7	0
4	1172354	G	0.4286	0.2692	0.1594	21	0	9	8	4	26	0	7	15	4
4	1172408	T	0.6481	0.6735	-0.0254	54	0	35	1	18	49	0	33	0	16
4	1172483	A	0.5814	0.5128	0.0686	43	17	1	25	0	39	14	0	20	5
4	1195130	C	0.6923	0.5625	0.1298	13	9	4	0	0	16	9	7	0	0
4	1199348	T	0.7297	0.6842	0.0455	37	0	10	0	27	19	0	6	0	13
4	1199431	T	0.5	0.5833	-0.0833	46	2	23	0	21	36	4	21	0	11
4	1199440	A	0.451	0.5122	-0.0612	51	21	23	0	7	41	12	21	0	8
4	1199462	A	0.7288	0.6744	0.0544	59	43	0	0	16	43	29	0	0	14
4	1199486	T	0.6981	0.7857	-0.0876	53	0	16	0	37	42	0	9	0	33
4	1199495	C	0.4107	0.4773	-0.0666	56	16	23	17	0	44	9	21	14	0
4	1199548	A	0.7083	0.6667	0.0416	48	14	0	34	0	48	16	0	32	0
4	1199602	T	0.3721	0.3684	0.0037	43	14	13	0	16	38	14	10	0	14
4	1199611	G	0.6905	0.7895	-0.099	42	0	0	29	13	38	0	0	30	8
4	1199627	C	0.6809	0.6829	-0.002	47	0	32	0	15	41	0	28	0	13
4	1199628	A	0.6744	0.65	0.0244	43	14	0	29	0	40	14	0	26	0
4	1199728	A	0.5	0.5	0	34	17	0	17	0	26	13	0	13	0
4	1199733	A	0.5455	0.56	-0.0145	33	18	5	10	0	25	14	6	5	0
4	1199935	T	0.8235	0.7	0.1235	17	0	3	0	14	10	0	3	0	7
4	1199944	T	0.7059	0.6	0.1059	17	0	5	0	12	10	0	4	0	6
4	1212093	G	0.8571	0.2	0.6571	14	12	0	2	0	15	3	0	12	0
4	1236287	T	0.625	0.58	0.045	56	1	0	35	20	50	1	0	29	20
4	1236338	G	0.5789	0.6471	-0.0682	57	0	0	24	33	51	0	0	18	33
4	1236348	G	0.8103	0.6667	0.1436	58	11	0	47	0	54	18	0	36	0
4	1236349	G	0.7719	0.6786	0.0933	57	13	0	44	0	56	18	0	38	0
4	1236392	C	0.7429	0.6875	0.0554	70	0	52	0	18	64	0	44	0	20
4	1236445	A	0.7403	0.6923	0.048	77	20	0	57	0	78	24	0	54	0
4	1236454	A	0.747	0.6786	0.0684	83	62	21	0	0	84	57	27	0	0
4	1236478	C	0.5294	0.3793	0.1501	85	0	40	0	45	87	0	54	0	33
4	1236535	A	0.6552	0.6034	0.0518	58	38	0	20	0	58	35	0	23	0
4	1236587	T	0.617	0.549	0.068	47	0	29	0	18	51	0	28	0	23
4	1236606	A	0.7	0.6327	0.0673	50	15	0	35	0	49	18	0	31	0
4	1236648	G	0.6818	0.675	0.0068	44	14	0	30	0	40	13	0	27	0
4	1239332	A	0.75	0.5	0.25	12	9	0	3	0	10	5	0	5	0
4	1239339	C	0.75	0.4545	0.2955	12	9	3	0	0	11	5	6	0	0
4	1239340	A	0.75	0.4545	0.2955	12	3	0	9	0	11	6	0	5	0
4	1239348	C	0.7692	0.6	0.1692	13	0	10	0	3	10	0	6	0	4
4	1242640	T	0.8636	0.6667	0.1969	22	0	0	3	19	18	0	0	6	12
4	1250814	T	0.6667	0.5238	0.1429	15	0	10	0	5	21	0	11	0	10
4	1257394	G	0.9545	0.2667	0.6878	22	1	0	21	0	15	11	0	4	0
4	1261950	G	0.5455	0.72	-0.1745	22	10	0	12	0	25	7	0	18	0
4	1261951	C	0.5714	0.72	-0.1486	21	0	12	0	9	25	0	18	0	7
4	1261956	A	0.5833	0.7308	-0.1475	24	14	0	0	10	26	19	0	0	7
4	1261958	C	0.6087	0.72	-0.1113	23	0	14	0	9	25	0	18	0	7
4	1271292	A	0.9167	0.7	0.2167	12	11	0	0	1	10	7	0	0	3
4	1271304	T	0.8462	0.6364	0.2098	13	0	2	0	11	11	0	4	0	7
4	1271340	C	0.5556	0.4286	0.127	18	0	8	0	10	14	0	8	0	6
4	1271366	C	0.6667	0.8125	-0.1458	18	0	12	0	6	16	0	13	0	3
4	1271381	C	0.6667	0.9231	-0.2564	18	0	12	0	6	13	0	12	0	1
4	1284455	A	0.7	0.7368	-0.0368	20	14	0	6	0	19	14	0	5	0
4	1303934	C	0.8214	0.24	0.5814	28	0	23	0	5	25	0	6	0	19
4	1322103	A	0.875	0.65	0.225	32	28	0	0	4	20	13	0	0	7
4	1345591	T	0.5946	0.5476	0.047	37	0	15	0	22	42	1	18	0	23
4	1345616	C	0.6818	0.6667	0.0151	66	0	45	0	21	63	0	42	0	21
4	1345649	C	0.6893	0.7087	-0.0194	103	12	20	71	0	103	11	19	73	0
4	1345946	T	0.5938	0.5455	0.0483	32	0	13	0	19	33	0	15	0	18
4	1371491	C	0.8421	0.2143	0.6278	19	0	3	16	0	14	0	11	3	0
4	1373178	G	0.6429	1	-0.3571	14	5	0	9	0	14	0	0	14	0
4	1373311	G	0.5625	0.7727	-0.2102	32	0	0	18	14	22	0	0	17	5
4	1373326	T	0.697	0.7692	-0.0722	33	0	0	10	23	26	0	0	6	20
4	1376893	T	0.7059	0.5455	0.1604	17	0	12	0	5	11	0	6	0	5
4	1390054	G	0.75	0.2	0.55	28	0	0	21	7	20	0	0	4	16
4	1419258	G	0.8889	0.2778	0.6111	18	2	0	16	0	18	13	0	5	0
4	1429105	A	0.8125	0.4167	0.3958	16	13	0	0	3	12	5	0	0	7
4	1435348	G	0.7931	0.1739	0.6192	29	23	0	6	0	23	4	0	19	0
4	1435354	T	0.7931	0.2381	0.555	29	0	6	0	23	21	0	16	0	5
4	1436183	C	0.5833	0.6	-0.0167	12	0	7	0	5	10	0	6	0	4
4	1436327	A	0.6957	0.6316	0.0641	23	16	0	0	7	19	12	0	0	7
4	1436331	T	0.6957	0.6667	0.029	23	0	7	0	16	18	0	6	0	12
4	1436332	G	0.6957	0.6667	0.029	23	7	0	16	0	18	6	0	12	0
4	1436355	A	0.8	0.625	0.175	20	16	0	4	0	16	10	0	6	0
4	1436357	A	0.8182	0.625	0.1932	22	18	0	4	0	16	10	0	6	0
4	1436372	A	0.8636	0.6667	0.1969	22	19	0	3	0	18	12	0	6	0
4	1437170	A	0.6316	0.5	0.1316	19	12	0	7	0	20	10	0	10	0
4	1456309	G	0.7273	0.375	0.3523	22	6	0	16	0	16	10	0	6	0
4	1473848	C	0.6538	0.6471	0.0067	26	0	17	0	9	17	0	11	0	6
4	1473925	C	0.5652	0.6	-0.0348	23	0	13	0	10	15	0	9	0	6
4	1497202	G	0.6471	0.6842	-0.0371	17	6	0	11	0	19	6	0	13	0
4	1497232	A	0.85	0.68	0.17	20	17	0	3	0	25	17	0	8	0
4	1497243	T	0.5	0.6	-0.1	22	0	11	0	11	25	0	10	0	15
4	1497393	G	0.56	0.4138	0.1462	25	0	9	14	2	29	0	15	12	2
4	1501142	C	0.6154	0.3846	0.2308	13	0	8	0	5	13	0	5	0	8
4	1501195	G	0.5833	0.8095	-0.2262	12	5	0	7	0	21	4	0	17	0
4	1501211	C	0.6429	0.9048	-0.2619	14	0	9	5	0	21	0	19	2	0
4	1501214	T	0.6429	0.9091	-0.2662	14	0	5	0	9	22	0	2	0	20
4	1502345	C	0.68	0.7333	-0.0533	25	0	17	0	8	15	0	11	0	4
4	1502354	A	0.56	0.6875	-0.1275	25	14	0	11	0	16	11	0	5	0
4	1502355	T	0.6154	0.7333	-0.1179	26	0	10	0	16	15	0	4	0	11
4	1502453	C	0.7143	0.6875	0.0268	21	0	15	6	0	16	0	11	5	0
4	1502467	T	0.65	0.625	0.025	20	0	7	0	13	16	0	6	0	10
4	1502537	T	0.5833	0.8	-0.2167	12	0	0	5	7	10	0	0	2	8
4	1502571	G	0.6875	0.55	0.1375	16	5	0	11	0	20	9	0	11	0
4	1502585	T	0.5294	0.4091	0.1203	17	0	9	0	8	22	0	9	0	13
4	1502682	T	0.75	0.5263	0.2237	12	0	3	0	9	19	0	9	0	10
4	1502788	T	0.6	0.5833	0.0167	10	0	4	0	6	12	0	5	0	7
4	1502793	A	0.7	0.5385	0.1615	10	7	0	3	0	13	7	0	6	0
4	1502811	A	0.6	0.5	0.1	10	6	0	4	0	14	7	0	7	0
4	1512143	G	0.8438	0.6765	0.1673	32	0	5	27	0	34	0	11	23	0
4	1512177	T	0.875	0.6571	0.2179	32	4	0	0	28	35	12	0	0	23
4	1512185	A	0.9231	0.6667	0.2564	26	24	0	0	2	36	24	0	0	12
4	1576224	C	0.8261	0.3158	0.5103	23	0	19	0	4	19	0	6	0	13
4	1600878	G	0.6471	1	-0.3529	17	6	0	11	0	11	0	0	11	0
4	1601026	C	0.6316	1	-0.3684	19	0	12	0	7	15	0	15	0	0
4	1601039	C	0.6111	1	-0.3889	18	7	11	0	0	14	0	14	0	0
4	1601040	C	0.6111	0.9286	-0.3175	18	0	7	0	11	14	0	1	0	13
4	1601067	C	0.6364	0	0.6364	11	4	7	0	0	11	11	0	0	0
4	1601068	T	0.6364	0	0.6364	11	0	4	0	7	11	0	11	0	0
4	1601092	C	0.625	0.9	-0.275	16	10	6	0	0	10	9	1	0	0
4	1601540	A	0.6667	0.5455	0.1212	33	11	22	0	0	22	10	12	0	0
4	1601582	C	0.5405	0.4412	0.0993	37	2	15	20	0	34	0	19	15	0
4	1605956	A	0.5556	0.4615	0.0941	54	24	0	30	0	39	21	0	18	0
4	1605984	T	0.7	0.66	0.04	70	0	19	2	49	50	0	15	2	33
4	1606059	G	0.6625	0.7746	-0.1121	80	0	1	26	53	71	0	0	16	55
4	1606175	A	0.6852	0.8261	-0.1409	54	37	0	9	8	46	38	0	6	2
4	1606176	T	0.5636	0.5	0.0636	55	9	0	15	31	44	12	0	10	22
4	1606180	T	0.5	0.3095	0.1905	58	0	0	29	29	42	0	0	29	13
4	1606184	A	0.5	0.6744	-0.1744	56	28	0	0	28	43	14	0	0	29
4	1606291	C	0.6857	0.8125	-0.1268	35	0	24	0	11	32	0	26	0	6
4	1606322	C	0.5	0.5	0	24	0	12	0	12	14	0	7	0	7
4	1614150	T	0.7	0.6	0.1	10	0	3	0	7	10	0	4	0	6
4	1614159	T	0.7	0.6364	0.0636	10	3	0	0	7	11	4	0	0	7
4	1616885	C	0.5	0.5	0	10	5	5	0	0	12	6	6	0	0
4	1616888	C	0.5	0.5	0	10	5	5	0	0	12	6	6	0	0
4	1616987	G	0.5294	0.625	-0.0956	34	16	0	18	0	16	6	0	10	0
4	1617008	C	0.5806	0.6667	-0.0861	31	0	18	13	0	12	0	8	4	0
4	1619436	C	0.7368	0.6316	0.1052	19	0	5	0	14	19	0	7	0	12
4	1619470	G	0.6316	0.68	-0.0484	19	12	0	5	2	25	17	0	4	4
4	1619509	T	0.6316	0.7391	-0.1075	19	12	0	4	3	23	17	0	3	3
4	1619541	G	0.65	0.7143	-0.0643	20	13	0	7	0	21	15	0	6	0
4	1619563	C	0.6	0.6957	-0.0957	20	0	8	0	12	23	0	7	0	16
4	1619605	C	0.5556	0.7826	-0.227	18	0	8	0	10	23	0	5	0	18
4	1619610	G	0.5789	0.7826	-0.2037	19	11	0	8	0	23	18	0	5	0
4	1619611	C	0.5789	0.7619	-0.183	19	0	8	0	11	21	0	5	0	16
4	1635998	T	1	0.7	0.3	16	0	0	0	16	10	0	3	0	7
4	1636003	T	1	0.5	0.5	16	0	0	0	16	14	0	7	0	7
4	1647906	A	0.5769	0.4167	0.1602	26	15	0	11	0	12	5	0	7	0
4	1647947	G	0.8333	0.6667	0.1666	30	5	0	25	0	15	5	0	10	0
4	1661474	T	0.6216	0.6383	-0.0167	37	0	23	0	14	47	0	30	0	17
4	1662048	A	0.88	0.4286	0.4514	25	22	3	0	0	21	9	12	0	0
4	1663369	G	0.8	0.6364	0.1636	15	0	0	12	3	11	0	0	7	4
4	1669813	A	0.6087	0.7222	-0.1135	23	9	0	14	0	18	5	0	13	0
4	1669815	G	0.6087	0.7222	-0.1135	23	14	0	9	0	18	13	0	5	0
4	1669821	G	0.6522	0.7059	-0.0537	23	15	0	8	0	17	12	0	5	0
4	1679626	C	0.6813	0.7326	-0.0513	91	0	29	62	0	86	0	23	63	0
4	1679630	A	0.5273	0.5476	-0.0203	55	29	0	26	0	42	23	0	19	0
4	1679631	T	0.5172	0.5476	-0.0304	58	0	28	0	30	42	0	19	0	23
4	1701358	A	1	0.2632	0.7368	17	17	0	0	0	19	5	14	0	0
4	1709021	A	0.6216	0.6341	-0.0125	37	23	14	0	0	41	26	15	0	0
4	1709106	A	0.6111	0.6452	-0.0341	36	22	0	14	0	31	20	0	11	0
4	1709129	C	0.6176	0.6875	-0.0699	34	13	21	0	0	32	10	22	0	0
4	1709149	T	0.7778	0.6944	0.0834	45	10	0	0	35	36	11	0	0	25
4	1709191	G	0.6383	0.6591	-0.0208	47	16	1	30	0	44	14	1	29	0
4	1709235	T	0.5636	0.6327	-0.0691	55	0	24	0	31	49	0	18	0	31
4	1709262	A	0.5893	0.6667	-0.0774	56	23	0	0	33	54	18	0	0	36
4	1709332	A	0.6034	0.4815	0.1219	58	23	0	35	0	54	28	0	26	0
4	1709370	T	0.7069	0.661	0.0459	58	0	17	0	41	59	0	19	1	39
4	1709420	G	0.5094	0.5476	-0.0382	53	27	0	26	0	42	23	0	19	0
4	1709522	A	0.6212	0.6393	-0.0181	66	25	0	41	0	61	22	0	39	0
4	1709545	A	0.5902	0.6111	-0.0209	61	25	0	36	0	54	21	0	33	0
4	1709621	T	0.5	0.4667	0.0333	34	17	0	0	17	30	14	0	0	16
4	1709646	T	0.75	0.4828	0.2672	36	0	9	0	27	29	0	15	0	14
4	1709661	G	0.55	0.697	-0.147	40	7	0	22	11	33	9	0	23	1
4	1709662	G	0.6667	0.6667	0	39	13	0	26	0	33	11	0	22	0
4	1709722	G	0.7	0.9286	-0.2286	30	9	0	21	0	28	2	0	26	0
4	1710787	T	0.8182	0.3636	0.4546	11	0	9	0	2	11	0	4	0	7
4	1710822	A	0.8125	0.4667	0.3458	16	3	0	0	13	15	8	0	0	7
4	1710850	G	0.85	0.5294	0.3206	20	17	0	3	0	17	9	0	8	0
4	1711292	C	0.6562	0.8947	-0.2385	32	0	11	0	21	19	0	2	0	17
4	1723603	A	0.8649	0.5	0.3649	37	32	0	0	5	12	6	0	0	6
4	1737176	T	0.55	0.381	0.169	20	0	0	9	11	21	0	0	13	8
4	1737183	T	0.8125	0.4762	0.3363	16	0	3	0	13	21	0	11	0	10
4	1737190	A	0.5294	0.35	0.1794	17	8	0	9	0	20	13	0	7	0
4	1737202	A	0.5789	0.6316	-0.0527	19	8	0	0	11	19	5	0	2	12
4	1737239	A	0.6818	0.7222	-0.0404	22	7	0	15	0	18	5	0	13	0
4	1737285	G	0.5556	0.7143	-0.1587	18	8	0	10	0	14	4	0	10	0
4	1737291	T	0.7143	0.6667	0.0476	14	0	4	0	10	15	0	5	0	10
4	1737322	G	0.5333	0.6923	-0.159	15	0	0	8	7	13	0	0	9	4
4	1737340	T	0.8	0.6364	0.1636	15	0	3	0	12	11	0	4	0	7
4	1739025	T	0.9167	0.6316	0.2851	24	0	2	0	22	19	0	7	0	12
4	1739031	A	0.9091	0.5625	0.3466	22	20	0	2	0	16	9	0	7	0
4	1739034	C	0.9167	0.65	0.2667	24	0	22	0	2	20	0	13	0	7
4	1739040	C	0.9565	0.619	0.3375	23	0	22	0	1	21	0	13	0	8
4	1739042	A	0.9167	0.5789	0.3378	24	22	0	2	0	19	11	0	8	0
4	1739052	C	0.7857	0.5238	0.2619	28	0	22	0	6	21	0	11	0	10
4	1739078	C	0.5185	0.6	-0.0815	27	0	14	13	0	20	0	12	8	0
4	1739088	T	0.7083	0.6842	0.0241	24	0	7	0	17	19	0	6	0	13
4	1739097	T	0.7083	0.6842	0.0241	24	0	7	0	17	19	0	6	0	13
4	1855969	C	0.7241	0.5769	0.1472	29	0	8	0	21	26	0	11	0	15
4	1855987	A	0.7037	0.5	0.2037	27	8	0	19	0	22	11	0	11	0
4	1855994	T	0.6923	0.5	0.1923	26	0	18	0	8	22	0	11	0	11
4	1856084	C	0.6667	0.6522	0.0145	15	1	4	0	10	23	4	4	0	15
4	1957507	C	0.9062	0.7	0.2062	32	0	29	0	3	40	0	28	0	12
4	1957599	C	0.9459	0.6944	0.2515	37	0	35	0	2	36	0	25	0	11
4	1957620	T	0.8684	0.6389	0.2295	38	0	5	0	33	36	0	13	0	23
4	1957638	A	0.8974	0.6786	0.2188	39	35	0	0	4	28	19	0	0	9
4	1964466	T	1	0.0667	0.9333	22	0	0	0	22	15	0	14	0	1
4	2005600	G	0.7059	0.5	0.2059	17	5	0	12	0	16	8	0	8	0
4	2005609	T	0.6111	0.6471	-0.036	18	5	11	0	2	17	2	11	0	4
4	2005619	C	0.6316	0.7368	-0.1052	19	0	12	7	0	19	0	14	5	0
4	2005857	G	0.913	0.6875	0.2255	23	2	0	21	0	16	5	0	11	0
4	2010013	T	0.8947	0.4545	0.4402	19	0	2	0	17	22	0	12	0	10
4	2016598	T	0.7692	0.6364	0.1328	13	0	3	0	10	11	0	4	0	7
4	2016599	G	0.7692	0.6667	0.1025	13	3	0	10	0	12	4	0	8	0
4	2016603	A	0.7692	0.5833	0.1859	13	10	0	3	0	12	7	0	5	0
4	2016640	T	0.8	0.6875	0.1125	15	0	3	0	12	16	0	5	0	11
4	2016677	C	0.7857	0.5714	0.2143	14	0	11	0	3	21	0	12	0	9
4	2016690	T	0.8	0.5238	0.2762	15	0	0	3	12	21	1	0	9	11
4	2016818	G	0.8462	0.64	0.2062	26	0	0	22	4	25	0	0	16	9
4	2049057	A	0.625	0.45	0.175	16	6	0	10	0	20	11	0	9	0
4	2083875	A	0.7037	0.6452	0.0585	27	19	8	0	0	31	20	11	0	0
4	2083921	C	0.6875	0.8684	-0.1809	32	0	22	0	10	38	0	33	0	5
4	2083978	T	0.5172	0.4595	0.0577	29	15	0	0	14	37	17	0	0	20
4	2084010	A	0.5152	0.7	-0.1848	33	17	1	15	0	40	28	1	11	0
4	2084018	T	0.625	0.6111	0.0139	32	0	20	0	12	36	0	22	0	14
4	2084075	A	0.9524	0.6522	0.3002	21	20	0	1	0	23	15	0	8	0
4	2084127	T	0.85	0.6	0.25	20	3	0	0	17	15	6	0	0	9
4	2105409	C	0.625	0.68	-0.055	32	12	20	0	0	25	8	17	0	0
4	2105456	C	0.6452	0.3667	0.2785	31	0	11	0	20	30	0	19	0	11
4	2105493	T	0.5484	0.6129	-0.0645	31	0	17	0	14	31	0	19	0	12
4	2152235	A	0.7857	0.1905	0.5952	14	11	0	0	3	21	4	0	0	17
4	2152236	T	0.8125	0.1905	0.622	16	0	3	0	13	21	0	17	0	4
4	2172946	T	1	0.1053	0.8947	25	0	25	0	0	19	0	2	0	17
4	2197664	G	0.6667	0.85	-0.1833	24	8	0	16	0	20	3	0	17	0
4	2197689	A	0.6429	0.75	-0.1071	28	18	0	10	0	24	18	0	6	0
4	2197691	G	0.6333	0.76	-0.1267	30	11	0	19	0	25	6	0	19	0
4	2197694	C	0.6	0.75	-0.15	30	0	18	0	12	24	0	18	0	6
4	2197775	G	0.6667	0.6667	0	30	0	0	20	10	24	0	0	16	8
4	2197813	A	0.6897	0.6522	0.0375	29	20	0	0	9	23	15	0	0	8
4	2197829	G	0.6452	0.625	0.0202	31	0	0	20	11	24	0	0	15	9
4	2197833	A	0.6429	0.5714	0.0715	28	18	0	10	0	21	12	0	9	0
4	2197854	A	0.5556	0.6842	-0.1286	27	15	0	0	12	19	13	0	0	6
4	2197941	G	0.5556	0.3529	0.2027	18	0	0	8	10	17	0	0	11	6
4	2208796	T	0.6786	0.8621	-0.1835	28	0	9	0	19	29	0	4	0	25
4	2208880	G	0.5484	0.5	0.0484	31	0	14	17	0	28	0	14	14	0
4	2208991	A	0.6	0.7778	-0.1778	20	12	0	0	8	18	14	0	0	4
4	2209025	T	0.6364	0.8	-0.1636	11	0	4	0	7	10	0	2	0	8
4	2232286	C	0.6923	0.9	-0.2077	13	0	9	0	4	10	0	9	0	1
4	2260589	G	0.7857	0.7	0.0857	14	11	0	3	0	10	7	0	3	0
4	2303352	C	0.5238	0.3846	0.1392	21	0	10	0	11	13	0	8	0	5
4	2303366	T	0.7222	0.5833	0.1389	18	0	0	5	13	12	0	0	5	7
4	2303821	C	0.9048	0.2188	0.686	21	0	2	0	19	32	0	25	0	7
4	2315050	A	0.9375	0.6667	0.2708	16	15	0	1	0	15	10	0	5	0
4	2315055	A	0.9444	0.6875	0.2569	18	17	0	0	1	16	11	0	0	5
4	2315056	A	0.9474	0.6667	0.2807	19	18	0	1	0	15	10	0	5	0
4	2315083	G	0.7407	0.6875	0.0532	27	0	6	20	1	16	0	5	11	0
4	2315107	T	0.6071	0.5625	0.0446	28	0	11	0	17	16	0	7	0	9
4	2315216	T	0.75	0.6667	0.0833	28	1	0	6	21	15	0	0	5	10
4	2328834	T	0.7333	0.6	0.1333	15	4	0	0	11	10	4	0	0	6
4	2329103	G	0.5	0.2727	0.2273	16	8	0	8	0	11	3	0	8	0
4	2329163	A	0.5714	0.3	0.2714	14	8	0	6	0	10	3	0	7	0
4	2334193	G	0.8667	0.6667	0.2	15	2	0	13	0	15	5	0	10	0
4	2334199	G	0.6	0.7333	-0.1333	15	4	0	9	2	15	3	0	11	1
4	2379168	T	1	0.125	0.875	15	0	0	0	15	16	14	0	0	2
4	2402885	G	0.85	0.1176	0.7324	20	17	0	3	0	17	2	0	15	0
4	2432421	G	0.64	0.4	0.24	25	9	0	16	0	20	12	0	8	0
4	2432429	G	0.68	0.5	0.18	25	0	0	17	8	18	0	0	9	9
4	2464799	A	0.84	0.0556	0.7844	25	4	0	21	0	18	17	0	1	0
4	2465232	G	0.9091	0.5	0.4091	22	0	0	2	20	12	0	0	6	6
4	2465344	C	0.913	0.3333	0.5797	23	0	2	0	21	15	0	10	0	5
4	2465492	T	0.9091	0.2632	0.6459	11	0	10	0	1	19	0	5	0	14
4	2465633	T	0.9286	0.2857	0.6429	28	26	0	0	2	28	8	0	0	20
4	2465838	C	0.8636	0.2667	0.5969	22	19	3	0	0	15	4	11	0	0
4	2466461	T	0.8889	0.2632	0.6257	18	0	16	0	2	19	0	5	0	14
4	2467344	G	0.9	0.1176	0.7824	20	18	0	2	0	17	2	0	15	0
4	2467814	C	0.9	0.3333	0.5667	20	0	2	0	18	15	0	10	0	5
4	2467825	G	0.8889	0.2941	0.5948	18	16	0	2	0	17	5	0	12	0
4	2468241	T	0.7368	0.1429	0.5939	19	0	14	0	5	21	0	3	0	18
4	2468334	C	0.7895	0.1579	0.6316	19	0	4	0	15	19	0	16	0	3
4	2468796	A	0.6667	0.2143	0.4524	18	6	0	12	0	14	11	0	3	0
4	2468850	C	0.7391	0.1875	0.5516	23	0	6	0	17	16	0	13	0	3
4	2469076	G	0.8	0.2667	0.5333	25	20	0	5	0	30	8	0	22	0
4	2469951	G	0.8696	0.3333	0.5363	23	20	0	3	0	12	4	0	8	0
4	2470918	A	0.8846	0.3333	0.5513	26	3	0	23	0	30	20	0	10	0
4	2471017	C	0.7727	0.3529	0.4198	22	17	5	0	0	34	12	22	0	0
4	2471238	G	0.8	0.2857	0.5143	20	16	0	4	0	21	6	0	15	0
4	2471868	C	0.8182	0.2609	0.5573	22	0	4	0	18	23	0	17	0	6
4	2472269	A	0.8333	0.2727	0.5606	24	4	0	20	0	22	16	0	6	0
4	2472916	C	0.7586	0.44	0.3186	29	0	7	0	22	25	0	14	0	11
4	2473020	T	0.8519	0.35	0.5019	27	0	23	0	4	20	0	7	0	13
4	2474090	T	0.8	0.1818	0.6182	20	0	16	0	4	22	0	4	0	18
4	2475256	A	0.8519	0.4167	0.4352	27	4	0	23	0	12	7	0	5	0
4	2475520	G	0.7931	0.25	0.5431	29	23	0	6	0	16	4	0	12	0
4	2475664	C	0.8095	0.35	0.4595	21	0	4	0	17	20	0	13	0	7
4	2475925	A	0.9524	0.1579	0.7945	21	1	0	20	0	19	16	0	3	0
4	2477419	C	0.8571	0.2308	0.6263	28	0	4	0	24	26	0	20	0	6
4	2477440	C	0.9565	0.25	0.7065	23	0	1	0	22	28	0	21	0	7
4	2477459	T	0.9091	0.2963	0.6128	22	0	20	0	2	27	0	8	0	19
4	2477489	C	0.913	0.2917	0.6213	23	0	2	0	21	24	0	17	0	7
4	2477550	A	0.8889	0.3182	0.5707	18	2	0	16	0	22	15	0	7	0
4	2477554	T	0.8421	0.3478	0.4943	19	0	16	0	3	23	0	8	0	15
4	2477936	G	0.913	0.1667	0.7463	23	21	0	2	0	12	2	0	10	0
4	2478027	G	0.9444	0.2632	0.6812	18	17	0	1	0	19	5	0	14	0
4	2478169	T	0.7273	0.6957	0.0316	22	0	6	0	16	23	0	7	0	16
4	2478256	T	0.5909	0.6364	-0.0455	22	0	9	0	13	33	0	12	0	21
4	2478263	C	0.5714	0.6571	-0.0857	21	0	12	0	9	35	0	23	0	12
4	2478325	C	0.8	0.641	0.159	25	0	20	0	5	39	0	25	0	14
4	2478554	G	0.6111	0.7576	-0.1465	36	14	0	22	0	33	8	0	25	0
4	2478606	G	0.5333	0.6905	-0.1572	45	21	0	24	0	42	13	0	29	0
4	2478617	A	0.9524	0.5581	0.3943	42	2	0	0	40	43	19	0	0	24
4	2478627	C	0.5714	0.3696	0.2018	42	0	18	0	24	46	0	29	0	17
4	2478628	G	0.5714	0.3696	0.2018	42	24	0	18	0	46	17	0	29	0
4	2478651	A	0.5476	0.3913	0.1563	42	19	23	0	0	46	28	18	0	0
4	2478677	G	0.5	0.413	0.087	38	19	0	19	0	46	19	0	27	0
4	2478705	G	0.5263	0.375	0.1513	38	20	0	18	0	48	18	0	30	0
4	2478729	C	0.5952	0.4043	0.1909	42	0	17	25	0	47	0	28	19	0
4	2478747	C	0.5581	0.383	0.1751	43	0	19	0	24	47	0	29	0	18
4	2478758	C	0.5952	0.4082	0.187	42	25	17	0	0	49	20	29	0	0
4	2478775	C	0.6	0.4118	0.1882	45	0	18	0	27	51	0	30	0	21
4	2478779	G	0.6364	0.4286	0.2078	44	28	0	16	0	49	21	0	28	0
4	2478788	T	0.6512	0.4167	0.2345	43	0	28	0	15	48	0	20	0	28
4	2478789	G	0.6279	0.4167	0.2112	43	27	0	16	0	48	20	0	28	0
4	2478797	A	0.675	0.4082	0.2668	40	13	0	27	0	49	29	0	20	0
4	2478812	C	0.6923	0.3673	0.325	39	0	12	0	27	49	0	31	0	18
4	2478825	C	0.625	0.36	0.265	40	0	15	25	0	50	0	32	18	0
4	2478852	C	0.5517	0.3023	0.2494	29	0	13	0	16	43	0	30	0	13
4	2478866	C	0.625	0.7381	-0.1131	24	0	15	0	9	42	0	31	0	11
4	2478876	T	0.875	0.4359	0.4391	24	0	21	0	3	39	0	17	0	22
4	2478993	A	0.8636	0.2069	0.6567	22	3	0	0	19	29	23	0	0	6
4	2479154	A	0.8065	0.6667	0.1398	31	25	4	0	2	24	16	4	0	4
4	2479187	A	0.8387	0.6364	0.2023	31	26	0	5	0	22	14	0	8	0
4	2479267	A	0.88	0.6667	0.2133	25	22	0	3	0	15	10	0	5	0
4	2479273	A	0.8696	0.6429	0.2267	23	20	0	3	0	14	9	0	5	0
4	2479279	A	0.8696	0.6875	0.1821	23	20	0	3	0	16	11	0	5	0
4	2479298	C	0.8696	0.6429	0.2267	23	0	20	0	3	14	0	9	0	5
4	2479721	A	0.8387	0.3	0.5387	31	5	0	26	0	20	14	0	6	0
4	2479724	A	0.8438	0.2941	0.5497	32	5	0	27	0	17	12	0	5	0
4	2479775	G	0.9	0.3684	0.5316	30	27	0	3	0	19	7	0	12	0
4	2479910	T	0.9545	0.2632	0.6913	22	0	21	0	1	19	0	5	0	14
4	2479938	G	0.913	0.3043	0.6087	23	21	0	2	0	23	7	0	16	0
4	2480170	G	0.7273	0.4286	0.2987	22	16	0	6	0	21	9	0	12	0
4	2480235	G	0.7778	0.3684	0.4094	18	0	0	4	14	19	0	0	12	7
4	2480274	A	0.8095	0.3333	0.4762	21	4	0	17	0	21	14	0	7	0
4	2480961	C	0.6957	0.2941	0.4016	23	0	7	0	16	17	0	12	0	5
4	2481144	T	0.7368	0.3	0.4368	19	0	14	0	5	20	0	6	0	14
4	2482162	T	0.875	0.1667	0.7083	16	0	14	0	2	18	0	3	0	15
4	2482234	T	1	0.1875	0.8125	17	0	0	17	0	16	0	0	3	13
4	2482266	C	0.9412	0.2222	0.719	17	0	1	0	16	18	0	14	0	4
4	2482559	C	0.875	0.2381	0.6369	24	21	3	0	0	21	5	16	0	0
4	2482796	G	0.8182	0.1667	0.6515	22	18	0	4	0	30	5	0	25	0
4	2483163	C	0.9167	0.2143	0.7024	24	0	2	0	22	14	0	11	0	3
4	2483490	A	0.9286	0.1905	0.7381	14	1	0	13	0	21	17	0	4	0
4	2484285	A	0.7	0.2143	0.4857	10	3	0	7	0	14	11	0	3	0
4	2484684	C	0.5714	0.5	0.0714	14	0	8	0	6	22	0	11	0	11
4	2484685	A	0.6429	0.6818	-0.0389	14	5	0	9	0	22	7	0	15	0
4	2484823	T	0.7619	0.6667	0.0952	21	0	5	0	16	21	0	7	0	14
4	2484896	T	0.9	0.3125	0.5875	20	0	18	0	2	16	0	5	0	11
4	2484907	T	0.9048	0.2667	0.6381	21	0	19	0	2	15	0	4	0	11
4	2485248	A	0.9412	0.2222	0.719	17	1	0	0	16	18	14	0	0	4
4	2485474	A	1	0.08	0.92	25	0	25	0	0	25	23	2	0	0
4	2485776	T	0.8421	0.1667	0.6754	19	0	16	0	3	18	0	3	0	15
4	2486043	C	0.7083	0.1333	0.575	24	0	7	0	17	15	0	13	0	2
4	2486083	T	0.7083	0.3333	0.375	24	0	17	0	7	12	0	4	0	8
4	2486136	G	0.7857	0.375	0.4107	28	22	0	6	0	16	6	0	10	0
4	2486311	T	0.8148	0.1875	0.6273	27	0	22	0	5	16	0	3	0	13
4	2486974	A	0.8	0.45	0.35	25	5	0	0	20	20	11	0	0	9
4	2487798	A	0.8095	0.2941	0.5154	21	4	0	17	0	17	12	0	5	0
4	2488376	G	0.8667	0.3043	0.5624	30	0	0	4	26	23	0	0	16	7
4	2488673	A	0.8421	0.25	0.5921	19	3	0	0	16	20	15	0	0	5
4	2488921	A	0.8182	0.2273	0.5909	22	4	0	18	0	22	17	0	5	0
4	2489124	G	0.6818	0.2121	0.4697	22	15	0	7	0	33	7	0	26	0
4	2489142	C	0.6667	0.2188	0.4479	24	0	8	0	16	32	0	25	0	7
4	2489395	T	0.7857	0.2609	0.5248	28	0	22	0	6	23	0	6	0	17
4	2489776	C	0.7931	0.2083	0.5848	29	0	6	0	23	24	0	19	0	5
4	2489790	C	0.8125	0.2083	0.6042	32	0	6	0	26	24	0	19	0	5
4	2490170	A	0.875	0.2222	0.6528	24	3	21	0	0	18	14	4	0	0
4	2490745	G	0.9333	0.4074	0.5259	15	14	0	1	0	27	11	0	16	0
4	2491550	G	0.9583	0.2609	0.6974	24	23	0	1	0	23	6	0	17	0
4	2491598	G	0.92	0.2	0.72	25	23	0	2	0	20	4	0	16	0
4	2491853	G	1	0.1667	0.8333	10	10	0	0	0	30	5	0	25	0
4	2492385	C	0.8605	0.2222	0.6383	43	37	6	0	0	18	4	14	0	0
4	2492432	C	0.9412	0.25	0.6912	34	0	2	32	0	16	0	12	4	0
4	2493002	T	0.7917	0.2	0.5917	24	0	19	0	5	15	0	3	0	12
4	2493019	T	0.7917	0.1875	0.6042	24	19	0	0	5	16	3	0	0	13
4	2493025	T	0.7917	0.1875	0.6042	24	0	19	0	5	16	0	3	0	13
4	2494439	C	0.8571	0.2273	0.6298	14	0	2	0	12	22	0	17	0	5
4	2494896	A	0.8	0.4444	0.3556	10	2	0	0	8	18	10	0	0	8
4	2495105	C	0.8182	0.2632	0.555	22	18	4	0	0	19	5	14	0	0
4	2495435	A	0.9048	0.2143	0.6905	21	2	19	0	0	14	11	3	0	0
4	2504743	C	0.84	0.3478	0.4922	25	0	4	21	0	23	0	15	8	0
4	2517014	A	0.6842	0.7	-0.0158	19	13	0	6	0	20	14	0	6	0
4	2519527	A	0.8182	0.2778	0.5404	22	4	18	0	0	18	13	5	0	0
4	2547431	G	0.8571	0.3077	0.5494	21	3	0	18	0	13	9	0	4	0
4	2548263	T	0.7368	0.6875	0.0493	38	0	10	0	28	32	0	10	0	22
4	2548274	G	0.7297	0.6667	0.063	37	10	0	27	0	30	10	0	20	0
4	2548287	G	0.7297	0.6129	0.1168	37	10	0	27	0	31	12	0	19	0
4	2548316	A	0.7027	0.5938	0.1089	37	26	0	1	10	32	19	0	0	13
4	2548323	A	0.7838	0.5517	0.2321	37	29	8	0	0	29	16	13	0	0
4	2548331	C	0.7568	0.5556	0.2012	37	0	28	0	9	27	0	15	0	12
4	2548399	T	0.7297	0.5357	0.194	37	10	0	0	27	28	13	0	0	15
4	2548420	A	0.7222	0.5357	0.1865	36	26	0	10	0	28	15	0	13	0
4	2548428	A	0.7368	0.5357	0.2011	38	28	0	10	0	28	15	0	13	0
4	2548459	G	0.8235	0.5417	0.2818	34	0	0	28	6	24	0	0	13	11
4	2548469	T	0.8182	0.6071	0.2111	33	6	0	0	27	28	11	0	0	17
4	2548818	T	0.7097	0.6087	0.101	31	9	0	0	22	23	9	0	0	14
4	2548823	T	0.7097	0.5909	0.1188	31	9	0	0	22	22	9	0	0	13
4	2548824	C	0.7097	0.5909	0.1188	31	0	22	0	9	22	0	13	0	9
4	2548825	A	0.7	0.5909	0.1091	30	21	0	9	0	22	13	0	9	0
4	2548839	C	0.6774	0.5714	0.106	31	0	21	0	10	21	0	12	0	9
4	2548871	G	0.6667	0.6522	0.0145	27	9	0	18	0	23	8	0	15	0
4	2548881	A	0.6429	0.5909	0.052	28	18	0	10	0	22	13	0	9	0
4	2548909	C	0.6897	0.6667	0.023	29	0	20	0	9	24	0	16	0	8
4	2548922	A	0.6452	0.6087	0.0365	31	20	0	11	0	23	14	0	9	0
4	2548926	T	0.6333	0.64	-0.0067	30	0	11	0	19	25	0	9	0	16
4	2548948	C	0.6429	0.625	0.0179	28	10	18	0	0	24	9	15	0	0
4	2548963	A	0.6667	0.6522	0.0145	30	20	0	0	10	23	15	0	0	8
4	2576011	G	0.625	0.7222	-0.0972	16	6	0	10	0	18	5	0	13	0
4	2643953	T	0.6667	0.9	-0.2333	24	1	7	0	16	20	0	2	0	18
4	2644749	G	0.6667	0.9474	-0.2807	24	8	0	16	0	38	2	0	36	0
4	2644759	C	0.5217	0.931	-0.4093	23	0	12	0	11	29	0	27	0	2
4	2644785	G	0.6316	0.1538	0.4778	19	12	0	7	0	13	2	0	11	0
4	2644875	C	0.7895	0.4737	0.3158	19	0	15	0	4	19	0	9	0	10
4	2644926	A	0.8095	0.4091	0.4004	21	4	0	0	17	22	12	0	1	9
4	2645215	A	0.7222	0.6087	0.1135	18	13	0	4	1	23	14	0	7	2
4	2680613	G	0.5263	0.6765	-0.1502	38	18	0	20	0	34	11	0	23	0
4	2680621	G	0.6923	0.8857	-0.1934	39	12	0	27	0	35	4	0	31	0
4	2680696	T	0.5833	0.6944	-0.1111	36	1	14	0	21	36	1	10	0	25
4	2680884	C	0.7	1	-0.3	10	0	7	0	3	11	0	11	0	0
4	2692906	A	0.5714	0.5455	0.0259	21	12	0	0	9	11	6	0	0	5
4	2692973	G	0.6154	0.5385	0.0769	26	10	0	16	0	13	6	0	7	0
4	2693138	G	0.6316	0.6552	-0.0236	38	14	0	24	0	29	10	0	19	0
4	2693174	A	0.6905	0.6667	0.0238	42	29	0	13	0	30	20	0	10	0
4	2693192	T	0.7273	0.6667	0.0606	44	0	0	12	32	30	0	0	10	20
4	2693195	A	0.6818	0.5714	0.1104	44	30	0	14	0	28	16	0	12	0
4	2694241	C	0.7143	0.6667	0.0476	21	0	15	0	6	15	0	10	0	5
4	2694285	A	0.75	0.6111	0.1389	24	18	3	0	3	18	11	3	0	4
4	2694297	G	0.76	0.5882	0.1718	25	6	0	19	0	17	7	0	10	0
4	2694298	A	0.6154	0.5556	0.0598	26	16	10	0	0	18	10	8	0	0
4	2694418	T	0.5714	0.4857	0.0857	42	0	18	0	24	35	0	18	0	17
4	2694452	T	0.5	0.4286	0.0714	44	0	22	0	22	35	0	20	0	15
4	2694500	G	0.5385	0.6129	-0.0744	39	21	0	18	0	31	19	0	12	0
4	2694566	A	0.6667	0.6552	0.0115	39	26	13	0	0	29	19	10	0	0
4	2694608	G	0.65	0.6333	0.0167	40	0	0	14	26	30	0	0	11	19
4	2694630	T	0.5556	0.5417	0.0139	36	20	0	0	16	24	13	0	0	11
4	2694665	T	0.52	0.4737	0.0463	25	0	12	0	13	19	0	10	0	9
4	2694709	T	0.7143	0.4667	0.2476	14	0	4	0	10	15	0	8	0	7
4	2752741	T	0.5294	0.6522	-0.1228	34	0	16	0	18	23	0	8	0	15
4	2752988	G	0.6875	0.7619	-0.0744	32	10	0	22	0	21	5	0	16	0
4	2761556	C	0.5833	0.7083	-0.125	36	0	21	0	15	24	0	17	0	7
4	2761562	A	0.6061	0.7273	-0.1212	33	20	0	13	0	22	16	0	6	0
4	2761644	G	0.6471	0.7727	-0.1256	34	12	0	22	0	22	5	0	17	0
4	2772843	G	0.8	0.6923	0.1077	15	3	0	12	0	13	4	0	9	0
4	2780199	G	0.6389	0.64	-0.0011	72	26	0	46	0	50	18	0	32	0
4	2780223	T	0.5287	0.5357	-0.007	87	0	46	1	40	56	0	30	0	26
4	2780328	C	0.5361	0.5455	-0.0094	97	0	52	0	45	77	0	42	0	35
4	2780383	T	0.5564	0.5649	-0.0085	133	0	74	0	59	131	0	74	0	57
4	2780521	C	0.5337	0.5655	-0.0318	163	67	87	0	9	145	52	82	0	11
4	2780561	C	0.5741	0.6146	-0.0405	108	0	46	0	62	96	0	37	0	59
4	2780617	T	0.4762	0.45	0.0262	21	0	10	1	10	20	0	9	1	10
4	2780838	G	0.8421	0.6667	0.1754	19	3	0	16	0	12	4	0	8	0
4	2780871	A	0.4615	0.5238	-0.0623	26	12	11	3	0	21	11	6	4	0
4	2780893	T	0.5455	0.6667	-0.1212	22	0	0	10	12	21	0	0	7	14
4	2780905	A	0.5926	0.4643	0.1283	27	11	0	16	0	28	15	0	13	0
4	2780962	T	0.6296	0.5455	0.0841	27	0	17	0	10	33	0	18	0	15
4	2780994	A	0.6364	0.7241	-0.0877	22	14	8	0	0	29	21	8	0	0
4	2781023	T	0.5	0.3548	0.1452	24	0	12	0	12	31	0	11	0	20
4	2781040	A	0.6071	0.5	0.1071	28	11	0	17	0	28	14	0	14	0
4	2781093	A	0.625	0.5625	0.0625	32	12	0	20	0	32	14	0	18	0
4	2782660	T	0.9	0.6923	0.2077	10	1	0	0	9	13	4	0	0	9
4	2783640	T	0.8235	0.5625	0.261	17	0	0	3	14	16	2	0	5	9
4	2783664	A	0.8	0.5385	0.2615	15	12	0	3	0	13	7	0	6	0
4	2783673	A	0.7857	0.3	0.4857	14	11	3	0	0	10	3	7	0	0
4	2783674	G	0.7857	0.6	0.1857	14	3	0	11	0	10	4	0	6	0
4	2783678	T	0.8	0.6	0.2	15	3	0	0	12	10	4	0	0	6
4	2788573	A	0.8	0.5714	0.2286	10	8	2	0	0	14	8	6	0	0
4	2789528	T	0.75	0.3889	0.3611	28	0	7	0	21	18	0	11	0	7
4	2789536	C	0.8966	0.6471	0.2495	29	0	26	0	3	17	0	11	0	6
4	2789555	A	0.7333	0.2941	0.4392	30	22	0	8	0	17	5	0	12	0
4	2789578	A	0.7931	0.4211	0.372	29	23	0	6	0	19	8	0	11	0
4	2789580	T	0.9333	0.6842	0.2491	30	0	2	0	28	19	0	6	0	13
4	2791799	T	0.76	0.6957	0.0643	25	0	19	0	6	23	0	16	0	7
4	2791887	G	0.8125	0.5385	0.274	32	6	0	26	0	26	12	0	14	0
4	2791888	A	0.8125	0.56	0.2525	32	26	0	0	6	25	14	0	0	11
4	2791948	T	0.6	0.303	0.297	35	0	0	21	14	33	0	0	10	23
4	2791951	C	0.5588	0.2941	0.2647	34	19	15	0	0	34	10	24	0	0
4	2796932	C	0.8571	0.2941	0.563	21	0	18	0	3	17	0	5	0	12
4	2807965	C	0.6667	0.7333	-0.0666	12	0	8	0	4	15	0	11	0	4
4	2872916	A	0.5405	0.6765	-0.136	37	20	13	1	3	34	23	7	0	4
4	2872917	T	0.7059	0.6765	0.0294	34	0	10	0	24	34	0	11	0	23
4	2872981	T	0.5405	0.6364	-0.0959	37	1	20	0	16	33	0	21	0	12
4	2879036	C	0.6667	0.3333	0.3334	21	14	7	0	0	15	5	10	0	0
4	2880535	A	0.9231	0.7	0.2231	13	12	0	1	0	10	7	0	3	0
4	2880631	C	1	0.7	0.3	12	0	12	0	0	10	0	7	0	3
4	2919412	G	0.8333	0.6923	0.141	18	3	0	15	0	26	8	0	18	0
4	2919572	A	0.5714	0.7895	-0.2181	21	12	0	9	0	19	15	0	4	0
4	2919577	T	0.5714	0.7778	-0.2064	21	9	0	0	12	18	3	1	0	14
4	2926493	T	0.7	0.7857	-0.0857	10	0	3	0	7	14	0	3	0	11
4	2926523	G	0.6667	0.75	-0.0833	12	4	0	8	0	16	4	0	12	0
4	2926556	A	0.5833	0.7647	-0.1814	12	7	5	0	0	17	13	4	0	0
4	2926757	A	0.88	0.6207	0.2593	25	22	0	3	0	29	18	0	11	0
4	2926791	C	0.7895	0.6818	0.1077	19	0	4	0	15	22	0	7	0	15
4	2926793	G	0.7895	0.6522	0.1373	19	15	0	4	0	23	15	2	6	0
4	2926821	T	0.7778	0.65	0.1278	18	14	0	0	4	20	13	0	0	7
4	2926838	T	0.5238	0.5	0.0238	21	11	0	0	10	20	10	0	0	10
4	2930088	G	0.6923	0.8148	-0.1225	26	8	0	18	0	27	5	0	22	0
4	2930107	T	0.6538	0.8	-0.1462	26	0	9	0	17	30	0	6	0	24
4	2930113	A	0.5909	0.75	-0.1591	22	13	0	9	0	32	24	0	8	0
4	2995409	A	0.6	0.5714	0.0286	25	15	0	0	10	21	12	0	0	9
4	3027895	G	0.6	0.8	-0.2	10	4	0	6	0	15	3	0	12	0
4	3030008	G	0.8667	0.1538	0.7129	30	0	26	4	0	26	0	4	22	0
4	3032664	A	0.9286	0.1724	0.7562	14	1	13	0	0	29	24	5	0	0
4	3032709	G	0.9231	0.15	0.7731	13	12	0	1	0	20	3	0	17	0
4	3033149	G	0.9167	0.3043	0.6124	24	22	0	2	0	23	7	0	16	0
4	3034239	A	1	0.2222	0.7778	16	0	0	16	0	27	21	0	6	0
4	3034489	A	0.95	0.2	0.75	20	1	0	19	0	35	28	0	7	0
4	3034524	A	0.9375	0.1935	0.744	16	1	15	0	0	31	25	6	0	0
4	3036346	G	0.8889	0.2	0.6889	27	24	0	3	0	15	3	0	12	0
4	3036478	C	0.8182	0.1818	0.6364	22	0	4	18	0	22	0	18	4	0
4	3036514	C	0.875	0.1579	0.7171	24	0	3	0	21	19	0	16	0	3
4	3037102	G	0.8462	0.2917	0.5545	26	0	0	4	22	24	0	0	17	7
4	3038293	C	1	0.2222	0.7778	16	0	0	0	16	27	0	21	0	6
4	3038796	G	0.8333	0.2222	0.6111	18	0	0	3	15	18	0	0	14	4
4	3038867	A	0.7778	0.2857	0.4921	18	4	0	14	0	14	10	0	4	0
4	3041173	G	0.8636	0.2632	0.6004	22	19	0	3	0	19	5	0	14	0
4	3042033	C	0.9118	0.2727	0.6391	34	0	3	0	31	22	0	16	0	6
4	3042110	G	0.9375	0.32	0.6175	32	30	0	2	0	25	8	0	17	0
4	3042112	T	0.9355	0.3077	0.6278	31	0	29	0	2	26	0	8	0	18
4	3042359	T	1	0.2667	0.7333	21	21	0	0	0	15	4	0	0	11
4	3042877	G	0.9444	0.1765	0.7679	36	34	0	2	0	17	3	0	14	0
4	3043377	C	0.9545	0.2857	0.6688	22	0	1	0	21	21	0	15	0	6
4	3043598	T	0.8333	0.3333	0.5	18	0	15	0	3	21	0	7	0	14
4	3043872	T	0.8889	0.4286	0.4603	27	0	24	0	3	21	0	9	0	12
4	3046851	A	1	0.44	0.56	18	0	0	18	0	25	14	0	11	0
4	3047021	A	1	0.4211	0.5789	14	0	14	0	0	19	11	8	0	0
4	3047312	A	1	0.2	0.8	11	0	0	11	0	10	8	0	2	0
4	3049395	G	0.8125	0.4545	0.358	16	0	0	13	3	11	0	0	5	6
4	3049416	G	0.8	0.5	0.3	20	4	0	16	0	12	6	0	6	0
4	3049432	C	0.8	0.5625	0.2375	20	4	16	0	0	16	7	9	0	0
4	3049552	G	0.8974	0.6111	0.2863	39	4	0	35	0	18	7	0	11	0
4	3049560	A	0.8421	0.6	0.2421	38	32	0	6	0	20	12	0	8	0
4	3050070	C	0.963	0.1429	0.8201	27	0	1	0	26	21	0	18	0	3
4	3050100	C	0.96	0.1667	0.7933	25	0	1	0	24	18	0	15	0	3
4	3050273	T	0.8182	0.2778	0.5404	22	0	18	0	4	18	0	5	0	13
4	3051608	T	0.875	0.1429	0.7321	16	0	14	0	2	14	0	2	0	12
4	3053024	A	0.7895	0.2	0.5895	19	4	0	15	0	20	16	0	4	0
4	3053869	A	0.88	0.35	0.53	25	3	22	0	0	20	13	7	0	0
4	3053893	G	0.913	0.2632	0.6498	23	21	0	2	0	19	5	0	14	0
4	3054213	C	0.8462	0.2778	0.5684	26	22	4	0	0	18	5	13	0	0
4	3055490	C	1	0.2174	0.7826	21	21	0	0	0	23	5	18	0	0
4	3056513	A	0.9474	0.2174	0.73	19	1	0	18	0	23	18	0	5	0
4	3057078	T	0.6111	0.7895	-0.1784	18	11	0	0	7	19	15	0	0	4
4	3057080	T	0.5882	0.7895	-0.2013	17	10	0	0	7	19	15	0	0	4
4	3057230	A	0.9375	0.1429	0.7946	16	1	0	0	15	14	12	0	0	2
4	3058990	A	0.8421	0.2727	0.5694	19	3	0	16	0	22	16	0	6	0
4	3059052	A	0.8824	0.1333	0.7491	17	2	0	15	0	15	13	0	2	0
4	3059232	G	0.8519	0.35	0.5019	27	23	0	4	0	20	7	0	13	0
4	3059304	G	0.84	0.25	0.59	25	21	0	4	0	20	5	0	15	0
4	3059359	C	0.92	0.2273	0.6927	25	0	2	0	23	22	0	17	0	5
4	3059464	C	0.9231	0.25	0.6731	26	0	2	0	24	16	0	12	0	4
4	3059686	A	0.8889	0.3158	0.5731	18	2	16	0	0	19	13	6	0	0
4	3059722	A	0.8889	0.2941	0.5948	18	2	0	16	0	17	12	0	5	0
4	3060017	T	0.8788	0.3684	0.5104	33	0	29	0	4	19	0	7	0	12
4	3060222	T	0.92	0.3043	0.6157	25	0	23	0	2	23	0	7	0	16
4	3060485	A	0.9375	0.1111	0.8264	16	1	0	15	0	18	16	0	2	0
4	3063553	G	0.8182	0.2857	0.5325	22	18	0	4	0	14	4	0	10	0
4	3063739	A	0.9565	0.2632	0.6933	23	1	0	0	22	19	14	0	0	5
4	3063906	C	0.8261	0.25	0.5761	23	0	4	0	19	16	0	12	0	4
4	3064017	A	0.8571	0.25	0.6071	21	3	18	0	0	12	9	3	0	0
4	3064374	C	0.8636	0.2	0.6636	22	0	3	0	19	15	0	12	0	3
4	3066313	T	0.875	0.2778	0.5972	24	0	21	0	3	18	0	5	0	13
4	3067352	T	0.96	0.375	0.585	25	0	24	0	1	16	0	6	0	10
4	3067673	T	0.9524	0.25	0.7024	21	0	20	0	1	16	0	4	0	12
4	3067793	C	0.85	0.3043	0.5457	20	0	3	0	17	23	0	16	0	7
4	3067917	C	0.8235	0.2609	0.5626	17	0	3	0	14	23	0	17	0	6
4	3071825	A	0.9167	0.0909	0.8258	24	2	22	0	0	22	20	2	0	0
4	3071826	C	0.9091	0.087	0.8221	22	0	2	0	20	23	0	21	0	2
4	3073502	T	1	0.5	0.5	12	0	12	0	0	18	0	9	0	9
4	3075955	A	0.8696	0.1923	0.6773	23	3	0	20	0	26	21	0	5	0
4	3076552	A	0.92	0.3478	0.5722	25	2	0	23	0	23	15	0	8	0
4	3077087	A	0.9	0.2632	0.6368	20	2	0	0	18	19	14	0	0	5
4	3077254	C	0.9375	0.0556	0.8819	16	0	1	0	15	18	0	17	0	1
4	3077970	T	0.9412	0.2381	0.7031	17	0	0	16	1	21	0	0	5	16
4	3078205	G	0.9412	0.12	0.8212	17	0	0	1	16	25	0	0	22	3
4	3078618	C	0.92	0.2333	0.6867	25	0	2	0	23	30	0	23	0	7
4	3079767	C	0.9333	0.3158	0.6175	15	0	1	0	14	19	0	13	0	6
4	3080051	G	0.9375	0.35	0.5875	16	15	0	1	0	20	7	0	13	0
4	3080351	G	0.875	0.4643	0.4107	32	28	0	4	0	28	13	0	15	0
4	3080596	T	1	0.3043	0.6957	24	24	0	0	0	23	7	0	0	16
4	3081050	G	0.9167	0.1875	0.7292	12	0	0	1	11	16	0	0	13	3
4	3082787	A	0.8261	0.2941	0.532	23	4	0	19	0	17	12	0	5	0
4	3082926	T	0.8889	0.1429	0.746	18	16	0	0	2	14	2	0	0	12
4	3083436	G	0.9259	0.2632	0.6627	27	0	0	2	25	19	0	0	14	5
4	3084111	A	0.8889	0.1333	0.7556	18	2	0	16	0	15	13	0	2	0
4	3084452	C	0.85	0.5185	0.3315	20	0	3	0	17	27	0	13	0	14
4	3084486	T	0.8	0.4231	0.3769	25	0	20	0	5	26	0	11	0	15
4	3086353	T	0.9286	0.2609	0.6677	14	13	0	0	1	23	6	0	0	17
4	3086497	A	1	0.1875	0.8125	18	0	0	0	18	16	13	0	0	3
4	3087003	G	0.85	0.2857	0.5643	20	17	0	3	0	21	6	0	15	0
4	3087100	A	0.85	0.3182	0.5318	20	3	0	17	0	22	15	0	7	0
4	3087345	A	0.9048	0.3043	0.6005	21	2	19	0	0	23	16	7	0	0
4	3087395	G	0.88	0.3043	0.5757	25	22	0	3	0	23	7	0	16	0
4	3087525	C	0.8333	0.1667	0.6666	24	0	4	0	20	12	0	10	0	2
4	3087606	G	0.88	0.1667	0.7133	25	0	22	3	0	12	0	2	10	0
4	3087731	A	0.8621	0.4118	0.4503	29	4	0	25	0	17	10	0	7	0
4	3087773	G	0.88	0.4	0.48	25	0	22	3	0	20	0	8	12	0
4	3088373	A	0.8947	0.3182	0.5765	19	2	0	17	0	22	15	0	7	0
4	3089285	G	0.8485	0.2692	0.5793	33	0	0	5	28	26	0	0	19	7
4	3089721	C	0.8	0.1176	0.6824	15	0	3	0	12	17	0	15	0	2
4	3090227	A	0.9032	0.0714	0.8318	31	3	0	0	28	14	13	0	0	1
4	3090264	C	0.9355	0.1538	0.7817	31	0	2	0	29	13	0	11	0	2
4	3092023	A	0.875	0.1667	0.7083	24	3	0	21	0	18	15	0	3	0
4	3093973	G	0.9524	0.3	0.6524	21	20	0	1	0	20	6	0	14	0
4	3094329	G	0.9231	0.3889	0.5342	26	24	0	2	0	18	7	0	11	0
4	3094692	A	0.8889	0.3913	0.4976	18	2	0	0	16	23	14	0	0	9
4	3095328	C	0.8077	0.2222	0.5855	26	0	5	0	21	18	0	14	0	4
4	3095655	A	0.9231	0.1579	0.7652	26	2	0	24	0	19	16	0	3	0
4	3097221	C	0.8235	0.3667	0.4568	17	3	14	0	0	30	19	11	0	0
4	3098232	C	0.9615	0.1481	0.8134	26	0	1	0	25	27	0	23	0	4
4	3098495	G	0.8519	0.1429	0.709	27	23	0	4	0	35	5	0	30	0
4	3098606	A	0.8846	0.1786	0.706	26	3	0	23	0	28	23	0	5	0
4	3098651	T	0.84	0.1786	0.6614	25	0	21	0	4	28	0	5	0	23
4	3099267	T	0.8333	0.0833	0.75	24	0	20	0	4	24	0	2	0	22
4	3099329	C	0.9167	0.2	0.7167	24	0	2	0	22	25	0	20	0	5
4	3099700	A	0.8788	0.125	0.7538	33	4	29	0	0	16	14	2	0	0
4	3099715	T	0.8438	0.1875	0.6563	32	0	27	0	5	16	0	3	0	13
4	3100227	G	0.9048	0.2	0.7048	21	19	0	2	0	20	4	0	16	0
4	3100709	A	0.9231	0.2353	0.6878	26	2	0	24	0	17	13	0	4	0
4	3100787	A	0.56	0.52	0.04	50	28	0	22	0	25	13	0	12	0
4	3100855	T	0.6867	0.7193	-0.0326	83	0	57	0	26	57	0	41	0	16
4	3101100	A	0.6774	0.7209	-0.0435	124	38	0	84	2	129	34	0	93	2
4	3101244	G	0.6538	0.7436	-0.0898	52	13	0	34	5	39	5	0	29	5
4	3101503	G	0.5294	0.0909	0.4385	17	9	0	8	0	11	1	0	10	0
4	3102393	C	0.75	0.2143	0.5357	16	12	4	0	0	28	6	22	0	0
4	3102427	A	0.9615	0.3333	0.6282	26	1	0	25	0	30	20	0	10	0
4	3102578	A	0.9231	0.3333	0.5898	26	2	0	24	0	21	14	0	7	0
4	3102590	G	0.931	0.2778	0.6532	29	27	0	2	0	18	5	0	13	0
4	3103779	A	0.7857	0.3333	0.4524	14	3	0	11	0	15	10	0	5	0
4	3103786	A	0.7647	0.3529	0.4118	17	4	0	13	0	17	11	0	6	0
4	3104086	A	1	0.1667	0.8333	17	0	0	17	0	24	20	0	4	0
4	3104646	T	0.8636	0.4286	0.435	22	0	19	0	3	21	0	9	0	12
4	3105099	C	0.8125	0.3	0.5125	16	0	3	0	13	10	0	7	0	3
4	3105791	A	0.9	0.3333	0.5667	20	2	0	18	0	24	16	0	8	0
4	3106503	T	0.6364	1	-0.3636	22	0	0	8	14	21	0	0	0	21
4	3106510	G	0.6667	1	-0.3333	21	0	0	14	7	20	0	0	20	0
4	3106513	C	0.6667	1	-0.3333	21	0	14	0	7	20	0	20	0	0
4	3107062	T	0.88	0.3846	0.4954	25	0	0	22	3	26	0	0	10	16
4	3107333	T	0.88	0.3125	0.5675	25	0	22	0	3	16	0	5	0	11
4	3107988	C	0.8182	0.3889	0.4293	11	0	2	9	0	18	0	11	7	0
4	3108096	A	0.7333	0.3125	0.4208	15	4	0	11	0	16	11	0	5	0
4	3108598	A	0.875	0.3333	0.5417	16	2	0	14	0	21	14	0	7	0
4	3108717	T	0.8421	0.2353	0.6068	19	0	16	0	3	17	0	4	0	13
4	3109893	A	0.8667	0.3077	0.559	15	2	13	0	0	13	9	4	0	0
4	3110274	C	0.7391	0.3	0.4391	23	0	6	0	17	20	0	14	0	6
4	3110487	C	0.8421	0.375	0.4671	19	0	3	0	16	16	0	10	0	6
4	3110563	T	1	0.2941	0.7059	21	0	21	0	0	17	0	5	0	12
4	3110785	T	1	0.375	0.625	23	0	23	0	0	24	0	9	0	15
4	3111077	T	0.8235	0.1111	0.7124	17	0	14	0	3	18	0	2	0	16
4	3111104	A	0.8235	0.1053	0.7182	17	3	0	14	0	19	17	0	2	0
4	3111135	C	0.875	0.125	0.75	16	0	2	0	14	16	0	14	0	2
4	3111205	T	0.8421	0.1667	0.6754	19	0	0	16	3	18	0	0	3	15
4	3111271	C	0.8235	0.15	0.6735	17	1	2	0	14	20	0	17	0	3
4	3111687	T	1	0.1579	0.8421	24	0	24	0	0	19	0	3	0	16
4	3111935	T	0.9375	0.2778	0.6597	32	0	30	0	2	18	0	5	0	13
4	3112293	T	0.9412	0.2	0.7412	17	0	0	16	1	10	0	0	2	8
4	3112665	T	0.8571	0.2941	0.563	21	0	18	0	3	17	0	5	0	12
4	3113268	T	0.8636	0.1923	0.6713	22	0	0	19	3	26	0	0	5	21
4	3113454	A	0.8636	0.2308	0.6328	22	3	19	0	0	26	20	6	0	0
4	3113554	T	1	0.2273	0.7727	21	0	21	0	0	22	0	5	0	17
4	3113824	T	0.9524	0.2727	0.6797	21	0	20	0	1	22	0	6	0	16
4	3114527	T	0.9	0.2917	0.6083	10	0	9	0	1	24	0	7	0	17
4	3115021	A	0.8889	0.15	0.7389	18	2	0	16	0	20	17	0	3	0
4	3115145	G	0.875	0.2963	0.5787	16	0	14	2	0	27	0	8	19	0
4	3115169	G	0.8235	0.3462	0.4773	17	0	14	3	0	26	0	9	17	0
4	3115379	T	0.8333	0.4375	0.3958	18	15	0	0	3	16	7	0	0	9
4	3116571	T	1	0.0588	0.9412	18	0	0	18	0	17	0	0	1	16
4	3116622	T	0.85	0.0769	0.7731	20	0	17	0	3	26	0	2	0	24
4	3116687	C	0.8333	0.0769	0.7564	24	0	4	0	20	26	0	24	0	2
4	3116738	T	0.8095	0.1739	0.6356	21	17	0	0	4	23	4	0	1	18
4	3116795	C	0.913	0.2308	0.6822	23	0	2	0	21	26	0	20	0	6
4	3117400	T	0.85	0.25	0.6	20	0	17	0	3	16	0	4	0	12
4	3119685	A	0.84	0.1579	0.6821	25	4	0	21	0	19	16	0	3	0
4	3119921	A	0.9545	0.1923	0.7622	22	1	0	21	0	26	21	0	5	0
4	3120017	A	1	0.25	0.75	20	0	0	20	0	20	15	0	5	0
4	3120184	G	0.6667	0.6818	-0.0151	24	0	0	16	8	22	0	0	15	7
4	3120192	G	0.6364	0.619	0.0174	22	8	0	14	0	21	8	0	13	0
4	3120204	G	0.5217	0.4167	0.105	23	0	0	12	11	24	0	0	10	14
4	3120692	G	0.9231	0.3077	0.6154	26	24	0	2	0	13	4	0	9	0
4	3121413	C	0.931	0.0588	0.8722	29	0	2	0	27	17	0	16	0	1
4	3121583	C	0.9091	0.3529	0.5562	22	0	2	0	20	17	0	11	0	6
4	3121693	C	0.9286	0.3684	0.5602	28	0	2	0	26	19	0	12	0	7
4	3121838	A	0.913	0.2857	0.6273	23	2	0	21	0	21	15	0	6	0
4	3123281	G	0.8462	0.4615	0.3847	13	0	11	2	0	13	0	6	7	0
4	3123287	C	0.8667	0.5	0.3667	15	13	2	0	0	12	6	6	0	0
4	3123596	A	0.95	0.2941	0.6559	20	1	0	19	0	17	12	0	5	0
4	3123657	A	1	0.3333	0.6667	14	0	0	14	0	18	12	0	6	0
4	3123873	T	0.9167	0.1765	0.7402	12	0	11	0	1	17	0	3	0	14
4	3123879	A	0.9167	0.1667	0.75	12	1	0	11	0	18	15	0	3	0
4	3123954	A	0.8667	0.2	0.6667	15	2	0	0	13	20	16	0	0	4
4	3124094	C	0.8	0.2105	0.5895	15	0	3	0	12	19	0	15	0	4
4	3124221	G	0.9091	0.1667	0.7424	11	10	0	1	0	12	2	0	10	0
4	3124246	T	0.9	0.25	0.65	10	0	9	0	1	12	0	3	0	9
4	3124436	A	1	0.2	0.8	10	0	0	10	0	10	8	0	2	0
4	3124458	T	0.9091	0.1538	0.7553	11	0	10	0	1	13	0	2	0	11
4	3124481	A	0.9231	0.1429	0.7802	13	1	0	12	0	14	12	0	2	0
4	3124599	A	0.9474	0.087	0.8604	19	1	0	18	0	23	21	0	2	0
4	3124627	C	0.8947	0.1481	0.7466	19	0	2	0	17	27	0	23	0	4
4	3125464	G	1	0.3043	0.6957	23	23	0	0	0	23	7	0	16	0
4	3125493	G	1	0.2917	0.7083	23	0	23	0	0	24	0	7	17	0
4	3128624	A	0.9091	0.25	0.6591	22	2	0	20	0	20	15	0	5	0
4	3128762	G	0.8824	0.25	0.6324	17	0	0	2	15	20	0	0	15	5
4	3129138	A	0.8421	0.1	0.7421	19	3	0	16	0	10	9	0	1	0
4	3131957	T	0.9615	0.4091	0.5524	26	25	0	0	1	22	9	0	0	13
4	3132032	G	1	0.4	0.6	30	30	0	0	0	20	8	0	12	0
4	3132504	T	0.9091	0.2308	0.6783	11	0	10	0	1	26	0	6	0	20
4	3132506	G	0.9091	0.2069	0.7022	11	10	0	1	0	29	6	0	23	0
4	3132686	C	0.9	0.3478	0.5522	20	18	2	0	0	23	8	15	0	0
4	3132889	A	0.7895	0.125	0.6645	19	4	0	15	0	16	14	0	2	0
4	3133311	G	0.9565	0.28	0.6765	23	0	0	1	22	25	0	0	18	7
4	3133426	T	0.6809	0.6923	-0.0114	47	0	15	0	32	26	0	8	0	18
4	3133483	T	1	0.5	0.5	43	0	43	0	0	16	0	8	0	8
4	3133596	A	1	0.5	0.5	30	0	0	30	0	22	11	0	11	0
4	3133620	G	0.8	0.2857	0.5143	30	24	0	6	0	21	6	0	15	0
4	3133827	G	0.875	0.1905	0.6845	32	28	0	4	0	21	4	0	17	0
4	3133882	C	0.9259	0.2	0.7259	27	25	2	0	0	25	5	20	0	0
4	3135158	A	0.7	0.9	-0.2	10	7	0	0	3	10	9	0	0	1
4	3135544	A	0.8	0.1154	0.6846	15	3	12	0	0	26	23	3	0	0
4	3135963	C	0.6471	0.2353	0.4118	34	0	12	0	22	17	0	13	0	4
4	3136031	T	0.9565	0.2667	0.6898	23	0	0	22	1	15	0	0	4	11
4	3136084	C	0.7273	0.3333	0.394	22	0	6	0	16	15	0	10	0	5
4	3136299	C	1	0.1429	0.8571	20	0	0	0	20	14	0	12	0	2
4	3136398	A	0.5556	0.6429	-0.0873	36	20	0	0	16	28	18	0	0	10
4	3136399	A	0.9714	0.5	0.4714	35	1	0	0	34	28	14	0	0	14
4	3136407	T	0.439	0.6	-0.161	41	16	0	7	18	30	9	0	3	18
4	3136438	G	0.6964	0.8667	-0.1703	56	17	0	39	0	45	6	0	39	0
4	3136462	A	0.5	0.4762	0.0238	56	28	0	0	28	42	22	0	0	20
4	3136465	T	0.6964	0.7561	-0.0597	56	0	17	0	39	41	0	10	0	31
4	3136474	T	0.614	0.5366	0.0774	57	0	0	35	22	41	0	0	22	19
4	3136553	C	0.6579	0.5152	0.1427	38	25	13	0	0	33	17	16	0	0
4	3136558	T	0.6	0.5	0.1	35	1	21	0	13	30	1	15	0	14
4	3136559	G	0.8333	0.5667	0.2666	36	0	30	2	4	30	0	17	11	2
4	3136575	T	0.6571	0.625	0.0321	35	0	12	0	23	32	0	12	0	20
4	3136700	T	0.6944	0.697	-0.0026	36	0	25	0	11	33	0	23	0	10
4	3136702	A	0.5	0.6452	-0.1452	34	16	0	17	1	31	11	0	20	0
4	3138447	T	1	0.1818	0.8182	17	0	0	17	0	11	0	0	2	9
4	3139040	T	0.6154	0.9	-0.2846	13	0	5	0	8	10	0	1	0	9
4	3139044	T	0.5625	0.8	-0.2375	16	6	0	1	9	10	2	0	0	8
4	3139073	A	0.5758	0.55	0.0258	33	14	0	19	0	40	18	0	22	0
4	3139087	A	0.5227	0.617	-0.0943	44	21	0	0	23	47	18	0	0	29
4	3139365	T	0.6757	0.7429	-0.0672	111	0	75	0	36	105	0	78	0	27
4	3139389	G	0.5495	0.4898	0.0597	91	38	0	50	3	98	45	0	48	5
4	3139400	A	0.6211	0.6489	-0.0278	95	28	59	0	8	94	26	61	0	7
4	3139431	G	0.6207	0.5326	0.0881	87	33	0	54	0	92	43	0	49	0
4	3139496	T	0.597	0.4754	0.1216	67	0	27	0	40	61	0	31	1	29
4	3139515	C	0.6	0.5636	0.0364	65	0	39	0	26	55	1	31	0	23
4	3139544	G	0.6889	0.5897	0.0992	45	14	0	31	0	39	16	0	23	0
4	3139557	A	0.5263	0.6774	-0.1511	38	20	0	18	0	31	21	0	10	0
4	3139681	T	0.6667	0.7931	-0.1264	33	0	11	0	22	29	0	6	0	23
4	3139689	T	0.6562	0.8065	-0.1503	32	11	0	0	21	31	6	0	0	25
4	3139704	T	0.6364	0.7812	-0.1448	33	0	12	0	21	32	0	7	0	25
4	3139718	T	0.5714	0.75	-0.1786	35	10	5	0	20	32	3	5	0	24
4	3139731	T	0.5429	0.6765	-0.1336	35	0	16	0	19	34	0	11	0	23
4	3139775	C	0.625	0.875	-0.25	40	0	25	0	15	40	0	35	0	5
4	3139789	G	0.575	0.3659	0.2091	40	17	0	23	0	41	26	0	15	0
4	3139910	C	0.52	0.7115	-0.1915	50	0	24	0	26	52	0	15	0	37
4	3139973	A	0.5588	0.4483	0.1105	34	19	0	0	15	29	13	0	0	16
4	3140129	C	0.5	0.3721	0.1279	42	0	21	0	21	43	0	16	0	27
4	3140204	C	0.5429	0.4286	0.1143	35	1	15	19	0	28	0	16	12	0
4	3140223	A	0.5278	0.3929	0.1349	36	15	0	19	2	28	16	0	11	1
4	3141641	C	0.6957	0.6471	0.0486	23	0	16	0	7	17	0	11	0	6
4	3141751	T	0.6957	0.7895	-0.0938	23	0	16	0	7	19	0	15	0	4
4	3141753	A	0.84	0.6842	0.1558	25	21	0	4	0	19	13	0	6	0
4	3141764	A	0.6538	0.6316	0.0222	26	17	0	9	0	19	12	0	7	0
4	3141793	A	0.75	0.6818	0.0682	28	21	0	0	7	22	15	0	0	7
4	3141799	C	0.7586	0.6818	0.0768	29	7	22	0	0	22	7	15	0	0
4	3142218	C	0.9091	0.1667	0.7424	11	0	1	0	10	12	0	10	0	2
4	3142219	G	0.9	0.1538	0.7462	10	0	0	1	9	13	0	0	11	2
[truncated: 4,366 more rows]
