# Supplementary material for: Genetic mapping reveals a marker for yellow skin in watermelon (Citrullus lanatus L.)
Source: PLoS One. 2018 Sep 28;13(9):e0200617. doi: 10.1371/journal.pone.0200617 (PMC6161839; doi:10.1371/journal.pone.0200617)
Supplement: S2 Table — (XLSX) [file pone.0200617.s002.xlsx]

## Sheet: S2 Table
Supplementary Table 2, The information of clean data and candidate genes about GWAS on chromosome 4
Gene_ID	Start	End	wil10_FPKM	wil18_FPKM	wil26_FPKM	wil34_FPKM	wil42_FPKM	wil50_FPKM	culff10_FPKM	culff18_FPKM	culff26_FPKM	culff34_FPKM	culfr10_FPKM	culfr18_FPKM	culfr26_FPKM	culfr34_FPKM	10caro1_FPKM	18caro1_FPKM	28caro1_FPKM	34caro1_FPKM	GO_annotation	IPR_annotation
Cla000736	3232727	3233468	0	0	0	0	0	0	0	0	0	0	0	0	0	0	0	0	0	0	-	-
Cla000737	3257713	3264425	0.414359	0.32075	0.376457	0.325116	0.774727	0.143551	1.76009	0.265034	0.128756	1.11516	0.101571	3.24069	0.938437	0.98655	2.34328	0.361811	0.145644	0.0798181	GO:0004672 protein kinase activity;GO:0005515 protein binding;GO:0005524 ATP binding;GO:0006468 protein phosphorylation;GO:0016772 transferase activity, transferring phosphorus-containing groups	IPR000719 Protein kinase domain;IPR001611 Leucine-rich repeat;IPR011009 Protein kinase-like domain;IPR013210 Leucine-rich repeat-containing N-terminal, type 2
Cla000738	3289580	3289888	0	0	0	0	0	0	0	0	0	0	0	0	0	0	0	0	0	0	GO:0003676 nucleic acid binding;GO:0008270 zinc ion binding	IPR001878 Zinc finger, CCHC-type
Cla000739	3306906	3307076	0	0	0	0	0	0	0	0	0	0	0	0	0	0	0	0	0	0	-	-
Cla000740	3316048	3316317	0	0	0	0	0	0	0	0	0	0	0	0	0	0	0	0	0	0	-	-
Cla000741	3342085	3345945	0	0	0	0	0	0	0	0	0	0	0	0	0	0	0	0	0	0	-	-
Cla000742	3349170	3352870	0	0	0	0	0	0	0	0	0.172106	0.225198	0	0	0	0.350252	0	0	0	0	GO:0003924 GTPase activity;GO:0005525 GTP binding;GO:0005622 intracellular;GO:0006184 GTP catabolic process;GO:0006886 intracellular protein transport;GO:0006913 nucleocytoplasmic transport;GO:0007165 signal transduction;GO:0007264 small GTPase mediated signal transduction;GO:0015031 protein transport;GO:0016020 membrane	IPR001806 Small GTPase superfamily;IPR002041 Ran GTPase;IPR003578 Small GTPase superfamily, Rho type;IPR003579 Small GTPase superfamily, Rab type;IPR005225 Small GTP-binding protein domain;IPR020849 Small GTPase superfamily, Ras type;IPR024156 Small GTPase superfamily, ARF type;IPR027417 P-loop containing nucleoside triphosphate hydrolase
Cla000743	3365442	3367844	2.62011	0.864737	0.780685	0.31714	0	0.197486	1.28445	1.62661	1.66737	0.870642	1.34338	1.5054	0.251316	1.35101	7.20206	5.69588	1.12217	1.53632	-	-
Cla000744	3404208	3406512	0	0	0	0	0	0	0	0	0	0	0	0	0	0	0	0	0	0.0482007	GO:0005506 iron ion binding;GO:0016705 oxidoreductase activity, acting on paired donors, with incorporation or reduction of molecular oxygen;GO:0020037 heme binding;GO:0055114 oxidation-reduction process	IPR001128 Cytochrome P450;IPR002401 Cytochrome P450, E-class, group I;IPR017972 Cytochrome P450, conserved site
Cla000745	3407171	3408187	306.696	279.362	221.493	515.046	563.357	373.058	209.197	213.749	29.9338	353.783	22.85	294.297	389.148	298.103	794.181	222.799	76.5984	66.1124	GO:0005515 protein binding	IPR001611 Leucine-rich repeat;IPR013210 Leucine-rich repeat-containing N-terminal, type 2;IPR025875 Leucine rich repeat 4
Cla000746	3435789	3438263	0	0	0	0	0	0	0	0	0	0	0	0	0	0	0	0	0	0	GO:0004553 hydrolase activity, hydrolyzing O-glycosyl compounds;GO:0005975 carbohydrate metabolic process;GO:0030246 carbohydrate binding	IPR000922 D-galactoside/L-rhamnose binding SUEL lectin domain;IPR001944 Glycoside hydrolase, family 35;IPR008979 Galactose-binding domain-like;IPR013781 Glycoside hydrolase, catalytic domain;IPR017853 Glycoside hydrolase, superfamily;IPR019801 Glycoside hydrolase, family 35, conserved site;IPR025300 Beta-galactosidase jelly roll domain
Cla000826	845694	845960	0	0	0	0	0	0	0	0	0	0	0	0	0	0	0	0	0	0	-	-
Cla000827	906373	910703	0.577228	0.704736	0	0.184259	0	1.01484	5.69114	0.56132	1.7929	13.3492	3.04391	2.25816	1.79462	7.73682	7.31812	5.66918	6.01385	10.8824	GO:0003677 DNA binding;GO:0003700 sequence-specific DNA binding transcription factor activity;GO:0006355 regulation of transcription, DNA-templated;GO:0016602 CCAAT-binding factor complex	IPR001289 CCAAT-binding transcription factor, subunit B;IPR018362 CCAAT-binding factor, conserved site
Cla000828	927696	931348	3.87381	3.60809	3.89908	2.64472	3.49722	1.7406	11.6063	3.97518	4.55121	7.02112	3.16081	11.4716	11.4763	9.39494	3.21467	1.49684	1.59849	0.927953	GO:0005515 protein binding	IPR000008 C2 domain;IPR013583 Phosphoribosyltransferase C-terminal
Cla000829	957368	959059	199.473	264.897	273.429	306.344	361.666	441.458	222.136	235.941	252.727	295.019	341.999	297.688	273.341	344.703	522.07	536.012	352.118	288.73	GO:0003735 structural constituent of ribosome;GO:0005622 intracellular;GO:0005840 ribosome;GO:0006412 translation	IPR000915 60S ribosomal protein L6E;IPR005568 Ribosomal protein L6, N-terminal;IPR008991 Translation protein SH3-like domain;IPR014722 Ribosomal protein L2 domain 2
Cla000830	971692	976122	0.0990771	0.0475782	0.017649	0	0.0386718	0	-	-	-	-	-	-	-	-	-	-	-	-	GO:0000228 nuclear chromosome;GO:0005515 protein binding	IPR006909 Rad21/Rec8-like protein, C-terminal, eukaryotic;IPR006910 Rad21/Rec8-like protein, N-terminal;IPR023093 Rad21/Rec8-like protein, C-terminal
Cla000831	985573	986553	1.45503	0.251277	0.0431898	0	0	0.173339	1.21052	0.15755	0.207377	0.496948	0	5.07207	1.45937	1.91864	8.32538	1.06924	0	0.121401	GO:0005515 protein binding	IPR001611 Leucine-rich repeat;IPR013210 Leucine-rich repeat-containing N-terminal, type 2
Cla000832	998737	1009285	13.2	12.4169	12.8984	13.9739	9.80506	12.9085	16.1917	16.2556	23.1702	19.5592	24.0094	18.1763	18.4412	21.4476	9.78273	9.87412	12.6747	9.26594	-	IPR026852 Helicase Sen1-like;IPR027417 P-loop containing nucleoside triphosphate hydrolase
Cla000833	1010515	1010841	0	0	0	0	0	0	0	0	0	0	0	0	0	0	0	0	0	0	-	-
Cla001119	3500578	3500778	0	0	0	0	0	0	0	0	0	0	0	0	0	0	0	0	0	0	-	-
Cla001120	3533283	3534456	125.335	116.662	124.548	135.692	152.401	201.572	63.6225	81.05	75.9446	74.5084	78.9585	112.78	84.7785	104.646	98.55	114.003	117.44	88.5842	GO:0004150 dihydroneopterin aldolase activity;GO:0006760 folic acid-containing compound metabolic process	IPR006157 Dihydroneopterin aldolase/epimerase domain
Cla001121	3592537	3600411	-	-	-	-	-	-	-	-	-	-	-	-	-	-	-	-	-	-	-	-
Cla001122	3605052	3605261	-	-	-	-	-	-	-	-	-	-	-	-	-	-	-	-	-	-	-	-
Cla001123	3605796	3606140	-	-	-	-	-	-	-	-	-	-	-	-	-	-	-	-	-	-	-	-
Cla001124	3616033	3617497	11.3486	12.394	9.8404	14.2637	11.8635	13.8982	28.4606	26.6223	31.0705	21.401	22.6319	23.4255	27.3537	23.0495	76.4545	57.3152	78.4501	68.6765	GO:0005789 endoplasmic reticulum membrane;GO:0006506 GPI anchor biosynthetic process	IPR013233 Glycosylphosphatidylinositol-mannosyltransferase I, PIG-X/PBN1
Cla001125	3684447	3694119	-	-	-	-	-	-	-	-	-	-	-	-	-	-	-	-	-	-	GO:0016787 hydrolase activity	IPR004843 Calcineurin-like phosphoesterase domain, apaH type;IPR006186 Serine/threonine-specific protein phosphatase/bis(5-nucleosyl)-tetraphosphatase;IPR029052 Metallo-dependent phosphatase-like
Cla001126	3698399	3699135	-	-	-	-	-	-	-	-	-	-	-	-	-	-	-	-	-	-	-	-
Cla001127	3708096	3708975	25.6661	18.8831	17.8998	18.3596	26.4546	33.0933	15.079	17.0471	19.4734	24.5801	15.0794	13.9639	18.4192	21.6563	29.4236	36.8549	35.6708	25.4959	GO:0003824 catalytic activity;GO:0016020 membrane	IPR000326 Phosphatidic acid phosphatase type 2/haloperoxidase
Cla002764	414050	414388	0	0	0.231841	0	0	0	0	0	0	0	0	0	0	0	0	0	0	0	-	-
Cla002765	421344	424326	10.5597	12.0623	11.9572	12.2759	11.9384	9.00608	9.22542	7.36638	10.7773	14.7689	12.4932	9.87456	12.5971	15.3957	4.26654	12.6293	10.7794	8.21405	-	IPR001247 Exoribonuclease, phosphorolytic domain 1;IPR020568 Ribosomal protein S5 domain 2-type fold
Cla002766	437702	440821	-	-	-	-	-	-	-	-	-	-	-	-	-	-	-	-	-	-	-	IPR015847 Exoribonuclease, phosphorolytic domain 2
Cla002767	469805	471558	0.0992498	0.24632	0.04386	0	0	0	0.0489399	0.0343109	0.193113	0.246077	0.588307	0.386097	0.219986	0.195956	0.185718	0.0722779	0.330671	0.850191	-	IPR006946 Protein of unknown function DUF642;IPR008979 Galactose-binding domain-like
Cla002768	472242	474128	0	0	0	0	0	0	0	0	0	0	0	0	0	0	0	0	0	0	-	-
Cla002769	498946	503845	13.3503	20.8578	11.6048	17.7087	11.6117	20.014	4.03017	6.15431	19.703	24.3672	17.3222	23.7243	16.3628	50.1355	2.86304	8.51871	8.75459	5.5563	GO:0009058 biosynthetic process;GO:0015995 chlorophyll biosynthetic process;GO:0016851 magnesium chelatase activity	IPR003672 CobN/magnesium chelatase;IPR011771 Magnesium-chelatase, subunit H;IPR022571 Magnesium chelatase, subunit H, N-terminal
Cla002770	528679	529916	0	0	0	0	0	0	0	0	0	0	0	0	0	0	0	0	0	0	-	-
Cla002771	532033	533915	0	0	0	0	0	0	0	0	0	0	0	0	0	0	0	0	0	0	-	-
Cla002772	534599	535036	0	0	0	0	0	0	0	0	0	0	0	0	0	0	0	0	0	0	-	IPR006946 Protein of unknown function DUF642
Cla002773	570954	571310	0	0	0	0	0	0	0	0	0	0	0	0	0	0	0	0	0	0	-	-
Cla002774	586997	589705	1.41673	0.482429	0.297625	0.338664	2.21988	1.96805	1.54693	0.227435	0.127518	0.0816506	0	0.646979	0.107742	0.0665496	0	0.0577167	0	0	GO:0004672 protein kinase activity;GO:0005515 protein binding;GO:0005524 ATP binding;GO:0006468 protein phosphorylation;GO:0016772 transferase activity, transferring phosphorus-containing groups	IPR000719 Protein kinase domain;IPR001611 Leucine-rich repeat;IPR003591 Leucine-rich repeat, typical subtype;IPR008266 Tyrosine-protein kinase, active site;IPR011009 Protein kinase-like domain;IPR025875 Leucine rich repeat 4
Cla002775	591194	591564	517.573	414.135	444.504	595.325	550.69	885.639	3.51078	6.90216	11.7259	9.84957	16.6624	13.9029	18.3889	17.1619	9.3779	8.78068	15.3391	7.33461	-	IPR009515 Protein of unknown function DUF1138
Cla002776	595135	596102	0	0	0	0	0	0	0	0	0	0	0	0	0	0	0	0	0	0	-	-
Cla002777	649600	649797	586.394	712.663	775.266	640.053	622.966	1163.9	553.285	505.854	504.686	817.398	810.918	848.985	850.907	977.346	454.004	500.408	313.444	266.801	GO:0003735 structural constituent of ribosome;GO:0005622 intracellular;GO:0005840 ribosome;GO:0006412 translation	IPR000289 Ribosomal protein S28e;IPR012340 Nucleic acid-binding, OB-fold;IPR028626 Ribosomal protein S28e conserved site
Cla002778	698048	698650	0	0	0	0	0	0	0	0	0	0	0	0	0	0	0	0	0	0	-	IPR007592 Protein of unknown function DUF573
Cla002779	702578	706767	0.814051	0.294239	0.195187	0.529618	0.354112	0.579368	0.020983	0.0157509	0	0.0577694	0	0.337242	0.569731	0.0896695	0.0243883	0	0	0	GO:0005524 ATP binding	IPR003593 AAA+ ATPase domain;IPR003959 ATPase, AAA-type, core;IPR003960 ATPase, AAA-type, conserved site;IPR027417 P-loop containing nucleoside triphosphate hydrolase
Cla002780	741989	742330	0	0	0	0	0	0	0	0	0	0	0	0	0	0	0	0	0	0	-	-
Cla002781	762450	763770	0	0	0	0	0	0	0	0	0	0	0	0	0	0	0	0	0	0	GO:0003824 catalytic activity;GO:0006281 DNA repair	IPR011257 DNA glycosylase
Cla002782	765522	766163	0	0	0	0	0	0	0	0	0	0	0	0	0	0	0	0	0	0	-	IPR007592 Protein of unknown function DUF573
Cla008013	1056000	1056440	0	0	0	0	0	0	0	0	0	0	0	0	0	0	0	0	0	0	-	IPR010264 Plant self-incompatibility S1
Cla008014	1058027	1058467	0	0	0	0	0	0	0	0	0	0	0	0	0	0	0	0	0	0	-	IPR010264 Plant self-incompatibility S1
Cla008015	1062917	1063240	0	0	0	0	0	0	0	0	0	0	0	0	0	0	0	0	0	0	-	-
Cla008016	1075901	1076221	0	0	0	0	0	0	0	0	0	0	0	0	0	0	0	0	0	0	-	-
Cla008017	1111929	1112725	-	-	-	-	-	-	5.31061	1.75098	3.81657	2.2669	1.61973	4.97191	3.68154	5.65064	-	-	-	-	-	-
Cla008018	1115998	1138073	-	-	-	-	-	-	-	-	-	-	-	-	-	-	-	-	-	-	GO:0003723 RNA binding	IPR003029 Ribosomal protein S1, RNA-binding domain;IPR012340 Nucleic acid-binding, OB-fold;IPR022967 RNA-binding domain, S1
Cla008019	1144498	1149925	-	-	-	-	-	-	9.5682	7.17469	10.0375	16.4025	13.6854	18.3842	16.2588	22.3252	16.4639	10.5353	7.50358	8.09997	GO:0003723 RNA binding;GO:0005515 protein binding;GO:0005622 intracellular;GO:0005634 nucleus;GO:0006396 RNA processing;GO:0006397 mRNA processing	IPR003029 Ribosomal protein S1, RNA-binding domain;IPR003107 HAT (Half-A-TPR) repeat;IPR008847 Suppressor of forked;IPR011990 Tetratricopeptide-like helical domain;IPR012340 Nucleic acid-binding, OB-fold;IPR022967 RNA-binding domain, S1
Cla008020	1212903	1222879	-	-	-	-	-	-	1.5558	5.21735	11.8479	1.35712	9.70266	2.25786	0.75113	2.27921	0.541603	1.87937	1.62908	1.67401	-	IPR005031 Streptomyces cyclase/dehydrase;IPR023393 START-like domain
Cla008021	1251507	1251767	0	0	0	0	0.2978	0.289311	0	0	0	0	0	0	0	0	0	0	0	0	-	-
Cla008022	1332083	1335918	-	-	-	-	-	-	-	-	-	-	-	-	-	-	-	-	-	-	GO:0005515 protein binding	IPR002885 Pentatricopeptide repeat;IPR011990 Tetratricopeptide-like helical domain
Cla008023	1340925	1341137	-	-	-	-	-	-	9.01908	0	0	0	5.68538	0	0	2.73011	-	-	-	-	-	-
Cla008024	1376541	1376876	0	0	0	0	0	0	0	0	0	0	0	0	0	0	0	0.434949	0.650133	0	-	-
Cla008025	1377710	1383180	-	-	-	-	-	-	-	-	-	-	-	-	-	-	-	-	-	-	-	IPR000408 Regulator of chromosome condensation, RCC1;IPR009091 Regulator of chromosome condensation 1/beta-lactamase-inhibitor protein II
Cla008026	1390205	1391262	26.5849	19.7435	21.4345	21.1957	34.7086	26.7215	5.78874	6.82873	7.23648	2.56526	8.02388	2.14042	3.73274	3.97686	19.1062	26.4779	30.5612	33.0232	-	IPR000408 Regulator of chromosome condensation, RCC1;IPR009091 Regulator of chromosome condensation 1/beta-lactamase-inhibitor protein II
Cla008027	1398066	1400614	0.816747	3.6811	2.31449	4.26649	5.45878	3.71794	2.67111	38.2671	119.353	1.05047	19.5707	0.861223	3.32571	1.53906	0.921548	19.4784	24.5898	48.4531	GO:0004190 aspartic-type endopeptidase activity;GO:0006508 proteolysis	IPR001461 Aspartic peptidase;IPR001969 Aspartic peptidase, active site;IPR021109 Aspartic peptidase domain
Cla008028	1422291	1422599	0	0	0	0	0	0	0	0	0	0	0	0	0	0	0	0	0	0	-	-
Cla008029	1428526	1428864	80.9326	110.724	100.622	38.9433	41.4816	42.2242	22.8461	19.0435	87.9039	57.851	115.038	42.2005	51.8133	55.5759	39.3229	55.1723	15.8889	43.7166	-	IPR003676 Auxin-induced protein, ARG7
Cla008030	1444901	1445176	0	0	0	0	0	0	0	0	0	0	0	0	0	0	0	0	0	0	-	-
Cla008031	1457313	1457735	0	0	0	0	0	0	0	0	0	0	0	0	0	0	0	0	0	0	-	-
Cla008032	1487890	1488309	0.208439	0.657046	0	1.81188	0.758003	0	0.187012	0.958449	1.35344	0.812229	0	0	0.192243	0.32694	0.519124	1.92707	0	0	-	-
Cla008033	1524603	1526489	6.50231	9.7878	10.6548	12.7179	11.2255	9.45569	10.9949	10.8621	7.35915	13.7355	7.87268	7.83161	11.0594	12.8849	6.42475	4.62101	5.93102	5.94252	GO:0004672 protein kinase activity;GO:0004674 protein serine/threonine kinase activity;GO:0005524 ATP binding;GO:0006468 protein phosphorylation;GO:0016772 transferase activity, transferring phosphorus-containing groups	IPR000719 Protein kinase domain;IPR002290 Serine/threonine/dual specificity protein kinase, catalytic domain;IPR008271 Serine/threonine-protein kinase, active site;IPR011009 Protein kinase-like domain;IPR011993 Pleckstrin homology-like domain
Cla008034	1560352	1563047	-	-	-	-	-	-	-	-	-	-	-	-	-	-	-	-	-	-	-	-
Cla008035	1568467	1571743	-	-	-	-	-	-	-	-	-	-	-	-	-	-	229.421	145.046	145.696	155.464	GO:0004672 protein kinase activity;GO:0004674 protein serine/threonine kinase activity;GO:0005524 ATP binding;GO:0006468 protein phosphorylation;GO:0016772 transferase activity, transferring phosphorus-containing groups	IPR000719 Protein kinase domain;IPR002290 Serine/threonine/dual specificity protein kinase, catalytic domain;IPR008271 Serine/threonine-protein kinase, active site;IPR011009 Protein kinase-like domain;IPR017441 Protein kinase, ATP binding site
Cla008036	1583613	1583819	0	0	0	0	0	0	0	0	0	0	0	0	0	0	0	0	0	0	-	-
Cla008037	1595422	1598057	4.89381	7.5981	7.53536	3.6087	6.06256	12.3444	11.7733	18.551	20.5162	15.0497	22.6431	9.28556	10.4633	12.7635	4.00121	12.2819	7.92428	16.6269	GO:0000226 microtubule cytoskeleton organization;GO:0000922 spindle pole;GO:0005815 microtubule organizing center;GO:0005856 cytoskeleton;GO:0007020 microtubule nucleation	IPR007259 Gamma-tubulin complex component protein;IPR015697 Gamma-tubulin complex component/Spindle pole body component
Cla008038	1619532	1619738	0	0	0	0	0	0	0	0	0	0	0	0	0	0	2.9812	0	0	0	-	-
Cla008039	1635239	1635529	0	0	0.825505	0.740264	0	0	0	0.786024	1.8332	0	0	0.507803	0.59377	1.44815	0	0	0	0	-	-
Cla008040	1636485	1638761	5.72427	5.61686	5.76206	6.87881	5.65167	6.72355	7.8013	7.06552	8.30371	10.1573	6.58844	8.5541	10.1686	10.0586	2.97844	3.35933	2.88687	3.7946	GO:0005515 protein binding	IPR002885 Pentatricopeptide repeat;IPR011990 Tetratricopeptide-like helical domain
Cla008041	1660480	1660752	0	0	0	0	0	0	0	0	0	0	0	0	0	0	0	0	0	0	-	-
Cla008042	1715481	1718003	7.70623	11.1852	8.98772	12.7228	8.74979	10.5205	11.2774	14.7241	15.3867	16.7357	18.8214	13.3755	17.5359	19.0233	11.7381	36.099	42.8567	35.0999	GO:0009058 biosynthetic process;GO:0016833 oxo-acid-lyase activity	IPR005801 ADC synthase;IPR006805 Anthranilate synthase component I, N-terminal;IPR015890 Chorismate binding, C-terminal
Cla008043	1727046	1728284	0	0	0	0	0	0	0.0557721	0.0399115	0.116693	0.071947	0	0	0.127893	0	0.0892838	0.0694471	0.214821	0.164057	-	-
Cla008044	1734114	1735343	25.3728	17.8508	21.1457	35.2071	22.7952	17.0593	13.7424	25.8539	26.0443	25.6966	30.092	21.5286	21.0608	34.708	115.151	107.025	130.618	126.138	GO:0009058 biosynthetic process	IPR005801 ADC synthase;IPR015890 Chorismate binding, C-terminal
Cla008045	1818968	1822097	39.9099	34.5957	35.8874	25.5184	26.5937	16.7442	38.4922	45.7144	34.9646	43.6863	32.2308	37.0797	45.0782	47.9338	28.1287	32.8589	34.9794	31.7341	GO:0004842 ubiquitin-protein transferase activity;GO:0005515 protein binding;GO:0005634 nucleus;GO:0006511 ubiquitin-dependent protein catabolic process;GO:0007275 multicellular organismal development;GO:0008270 zinc ion binding;GO:0016567 protein ubiquitination	IPR001841 Zinc finger, RING-type;IPR004162 E3 ubiquitin-protein ligase SINA like;IPR008974 TRAF-like;IPR013010 Zinc finger, SIAH-type;IPR013083 Zinc finger, RING/FYVE/PHD-type;IPR013323 SIAH-type domain;IPR018121 Seven-in-absentia protein, TRAF-like domain
Cla008046	1825759	1828241	0	0	0	0	0	0	0	0	0.119031	0	0	0	0	0	0	0	0	0	-	-
Cla008047	1888088	1889077	57.7972	29.7699	25.0652	24.9745	23.9259	90.1256	35.1848	30.2851	36.0105	50.2426	60.5302	41.4062	36.2037	85.1695	52.6423	161.543	220.527	156.752	-	-
Cla008048	1927704	1929198	0	0	0	0	0	0	0.43463	0.484211	0.651369	1.80157	0	0.401461	0.930954	0.658135	0	0	0.396762	0	-	-
Cla008049	1932338	1935719	22.8492	21.4684	18.3122	27.632	27.4645	24.3971	19.4855	20.5545	32.2691	23.1904	29.1974	16.7556	20.1475	22.6643	17.4155	28.9835	34.7973	29.2601	-	-
Cla008050	1949513	1955304	4.01339	7.298	5.81812	4.90535	3.48222	8.17174	11.0638	14.0982	18.0861	9.92341	16.7563	9.86509	13.3791	12.7832	4.33562	7.40362	7.25627	5.38619	-	-
Cla008051	2009685	2009954	0	0	0	0	0	0	0	0	0	0	0	0	0	0	0	0	0	0	-	-
Cla008052	2011048	2011311	0	0	0	0	0	0	0	0	0	0	0	0	0	0	0	0	0	0	-	-
Cla008053	2036303	2038633	22.2343	18.7553	18.0734	14.3441	12.5568	10.4604	11.9167	2.60396	3.52643	1.06276	3.47811	22.0048	2.8264	2.73167	13.9463	1.82451	1.00393	1.85379	GO:0005515 protein binding	IPR000008 C2 domain;IPR013583 Phosphoribosyltransferase C-terminal
Cla008054	2089620	2102406	-	-	-	-	-	-	-	-	-	-	-	-	-	-	-	-	-	-	-	-
Cla008055	2111223	2111615	1.38962	0.191407	0.271846	0.556907	0.437807	0.135278	-	-	-	-	-	-	-	-	-	-	-	-	-	-
Cla008056	2138101	2143357	18.3561	10.4117	13.9119	14.394	16.8862	9.03371	12.7292	11.5685	12.7543	15.2696	17.2734	10.7525	11.1599	11.7811	-	-	-	-	GO:0005488 binding	IPR011989 Armadillo-like helical;IPR016024 Armadillo-type fold
Cla008057	2155454	2156178	0	0	0	0	0	0	0	0	0	0	0	0	0	0	0	0	0	0	-	-
Cla008058	2278810	2282600	17.006	30.2419	31.8579	24.8937	40.9664	44.6892	42.0137	46.8132	62.756	39.8688	59.7683	36.8555	33.1969	40.8537	38.0677	38.4814	48.1063	38.7156	GO:0004019 adenylosuccinate synthase activity;GO:0005525 GTP binding;GO:0006164 purine nucleotide biosynthetic process	IPR001114 Adenylosuccinate synthetase;IPR018220 Adenylosuccinate synthase, active site;IPR027417 P-loop containing nucleoside triphosphate hydrolase
Cla008059	2308091	2308300	0	0	0	0	0	0	0	0	0	0	0	0	0	0	0	0	0	0	-	-
Cla008060	2355800	2358536	2.40983	3.23812	2.48491	2.00334	3.23581	0.520851	1.26174	1.19295	0.37537	1.39448	0.502982	0.709859	0.911553	0.497456	0.587219	0.9823	0.902017	0.523642	GO:0003676 nucleic acid binding;GO:0046872 metal ion binding	IPR007087 Zinc finger, C2H2;IPR013087 Zinc finger C2H2-type/integrase DNA-binding domain;IPR015880 Zinc finger, C2H2-like
Cla008061	2397228	2397812	0	0	0	0	0	0	0	0	0	0	0	0	0	0	0	0	0	0	-	-
Cla008062	2428153	2430016	0	0.237431	0.339334	0.545518	5.58146	11.073	0	0	0	0	0	0	0	0	0	0	0	0	-	-
Cla008063	2507139	2507327	0	0	0	0	0	0	0	0	0	0	0	0	0	0	0	0	0	0	-	-
Cla008064	2516913	2517119	0	0	0	0	0	0	0	0	0	0	0	0	0	0	0	0	0	0	-	-
Cla008065	2519402	2519614	0	0	0	0	0	0	0	0	0	0	0	0	0	0	0	0	0	0	-	-
Cla008066	2553091	2557726	0	0	0	0	0	0	1.2062	0.920215	0.612854	0.975343	0.745679	0.135311	0.144439	0.51536	0	0.315012	1.41138	0.275982	GO:0004672 protein kinase activity;GO:0005524 ATP binding;GO:0006468 protein phosphorylation;GO:0016772 transferase activity, transferring phosphorus-containing groups	IPR000719 Protein kinase domain;IPR002290 Serine/threonine/dual specificity protein kinase, catalytic domain;IPR011009 Protein kinase-like domain;IPR017441 Protein kinase, ATP binding site
Cla008067	2580019	2594075	-	-	-	-	-	-	-	-	-	-	-	-	-	-	-	-	-	-	GO:0005515 protein binding;GO:0006508 proteolysis;GO:0008236 serine-type peptidase activity	IPR001478 PDZ domain;IPR004447 C-terminal-processing peptidase S41A;IPR005151 Tail specific protease;IPR029045 ClpP/crotonase-like domain
Cla008068	2607314	2607526	9.11723	11.8124	5.42598	11.74	19.779	4.08691	12.0573	2.33713	1.29934	8.49972	2.34871	7.99949	1.53284	5.46476	4959.34	730.791	107.258	200.002	-	-
Cla008069	2624941	2625947	179.992	197.924	242.147	176.419	274.399	413.714	88.1514	107.109	99.0492	135.487	108.922	139.506	153.345	183.998	-	-	-	-	-	IPR004977 Ribosomal protein S25
Cla008070	2670428	2673147	19.7871	21.7184	26.7349	26.6209	29.4601	22.8205	22.6876	34.6549	34.0832	18.8174	27.4237	15.1438	15.4389	14.3825	17.2802	29.3456	35.2634	26.1115	GO:0008270 zinc ion binding	IPR001876 Zinc finger, RanBP2-type;IPR013536 WLM
Cla008071	2707946	2711092	18.2075	14.6347	12.7625	17.8585	12.1735	17.1793	-	-	-	-	-	-	-	-	-	-	-	-	-	IPR011611 Carbohydrate kinase PfkB;IPR029056 Ribokinase-like
Cla008072	2716446	2716634	4.4534	0	0	17.6633	0	0	0	0	0	0	0	2.92268	0	2.53786	23.1014	8.79938	8.39945	13.6233	-	-
Cla008073	2717158	2726746	17.5078	9.92629	10.24	8.93949	9.72459	8.68971	20.4078	11.3142	5.13529	13.9832	6.54638	18.0098	17.2543	13.297	5.50126	4.82514	5.13306	5.16163	GO:0004672 protein kinase activity;GO:0004674 protein serine/threonine kinase activity;GO:0005524 ATP binding;GO:0006468 protein phosphorylation;GO:0016772 transferase activity, transferring phosphorus-containing groups	IPR000719 Protein kinase domain;IPR002290 Serine/threonine/dual specificity protein kinase, catalytic domain;IPR008271 Serine/threonine-protein kinase, active site;IPR011009 Protein kinase-like domain;IPR017441 Protein kinase, ATP binding site
Cla008074	2755451	2755609	0	0	0	0	0	0	0	0	0	0	0	0	0	0	0	0	0	0	-	-
Cla008075	2818048	2852564	12.509	12.98	12.0586	12.1068	13.9549	10.7221	-	-	-	-	-	-	-	-	-	-	-	-	GO:0005488 binding;GO:0005515 protein binding	IPR001452 SH3 domain;IPR011989 Armadillo-like helical;IPR016024 Armadillo-type fold
Cla008076	2878186	2878434	0	0	0	0	0	0	0	0	0	0	0	0	0	0	0	0	0	0	-	-
Cla008077	2899086	2902582	-	-	-	-	-	-	3.30192	1.36971	0.865842	1.05688	0.726494	2.0396	0.941044	1.33171	-	-	-	-	GO:0004672 protein kinase activity;GO:0005515 protein binding;GO:0005524 ATP binding;GO:0006468 protein phosphorylation;GO:0016772 transferase activity, transferring phosphorus-containing groups	IPR000719 Protein kinase domain;IPR001611 Leucine-rich repeat;IPR003591 Leucine-rich repeat, typical subtype;IPR011009 Protein kinase-like domain;IPR013210 Leucine-rich repeat-containing N-terminal, type 2
Cla008078	2905952	2910217	3.52121	4.45162	3.46694	4.38027	4.66625	5.3217	2.94966	2.21192	3.38202	4.24429	2.69838	4.4117	3.67392	2.18547	13.6434	6.46569	4.67213	8.10973	GO:0004842 ubiquitin-protein transferase activity;GO:0005515 protein binding;GO:0008270 zinc ion binding;GO:0016567 protein ubiquitination	IPR001293 Zinc finger, TRAF-type;IPR008974 TRAF-like;IPR013323 SIAH-type domain
Cla008079	2937018	2937407	40.7066	48.7355	55.4543	21.9131	23.5861	15.9338	1.76542	0.598175	0	2.38524	0	5.73972	3.34571	1.63196	6.39028	0.376412	0	0	-	-
Cla008080	2948591	2948962	0	0	0	0	0	0	0	0	0	0	0	0	0	0	0	0	0	0	-	-
Cla008081	2972404	2976353	52.8463	92.5898	98.6829	88.0118	66.9093	58.725	15.8315	30.2855	49.6418	22.0345	60.8039	29.2159	22.6683	29.3225	14.11	14.1557	41.9267	47.7202	-	-
Cla008082	3001058	3001464	14.2897	6.78904	6.59263	9.43758	16.3728	5.23915	9.01185	6.39096	7.98606	7.57844	9.88646	10.4041	5.59502	6.4577	24.0017	9.29416	6.21549	11.3587	GO:0016020 membrane;GO:0035556 intracellular signal transduction	IPR003377 Cornichon
Cla008083	3070237	3070599	480.492	394.227	504.17	390.946	425.398	386.295	254.211	274.774	243.235	230.695	187.45	126.368	195.618	200.69	312.689	501.664	562.051	360.054	-	IPR019329 NADH:ubiquinone oxidoreductase, ESSS subunit
Cla008084	3088115	3089190	0	0	0	0	0	0	0.0891746	0	0	0	0	0.0984266	0	0	0	0	0	0.207205	GO:0004553 hydrolase activity, hydrolyzing O-glycosyl compounds;GO:0004568 chitinase activity;GO:0005975 carbohydrate metabolic process;GO:0006032 chitin catabolic process	IPR001223 Glycoside hydrolase, family 18, catalytic domain;IPR011583 Chitinase II;IPR013781 Glycoside hydrolase, catalytic domain;IPR017853 Glycoside hydrolase, superfamily;IPR029070 Chitinase insertion domain
Cla008085	3096589	3096810	0	0	0	0	0	0	0	1.22014	1135.79	0	593.162	0	0	0	16.7284	1.51069	141.284	999.111	-	-
Cla008086	3125374	3126206	0	0	0	0	0	0	0	0	0	0	0	0	0	0	0	0	0	0	-	-
Cla008087	3142136	3142705	0	0	0	0	0	0	0	0	0	0	0	0	0.151405	0	0	0	0	0	-	-
Cla008088	3182414	3182725	309.666	3.53949	2.02281	0	0.764236	0	52.7514	2.83108	1.46666	352.666	3.64533	1106.74	191.999	2163.9	961.474	3.04964	0	0	-	-
Cla011600	3843637	3852684	0	0	0	0	0	0	0.0393552	0	0	0	0	0	0	0	0	0	0	0	GO:0080019 fatty-acyl-CoA reductase (alcohol-forming) activity	IPR013120 Male sterility, NAD-binding;IPR016040 NAD(P)-binding domain;IPR026055 Fatty acyl-CoA reductase
Cla011601	3855758	3856414	0	0	0	0	0	0	0	0	0	0	0	0	0	0	0	0	0	0	GO:0005515 protein binding;GO:0008270 zinc ion binding	IPR001841 Zinc finger, RING-type;IPR013083 Zinc finger, RING/FYVE/PHD-type
Cla011602	3886883	3887062	0	0	0	0	0	0	0	0	0	0	0	0	0	0	0	0	0	0	-	-
Cla011603	3910406	3910744	0	0	0	0	0	0	0	0	0	0	0	0	0	0	0	0	0	0	-	-
Cla011604	3923086	3923457	0	0	0	0	0	0	0	0	0	0	0	0	0	0	0	0	0	0	-	-
Cla011605	3926475	3926900	0	0	0	0	0	0	0	0	0	0	0	0	0	0	0	0	0	0	-	-
Cla011606	3932020	3932692	0	0	0	0	0	0	0	0	0	0	0	0	0	0	0	0	0	0	-	-
Cla011607	3961717	3962286	0	0	0	0	0	0	0	0	0	0	0	0	0	0	0	0	0	0	-	-
Cla011608	3966446	3968440	43.7092	88.8618	110.3	60.1168	114.368	92.959	90.9647	104.871	105.027	81.2826	103.069	59.1865	74.6205	90.9619	50.2188	62.2086	86.1888	71.6085	-	IPR002035 von Willebrand factor, type A;IPR011205 Uncharacterised conserved protein UCP015417, vWA;IPR024553 Domain of unknown function DUF2828
Cla011609	3969002	3969322	0	0	0	0	0	0	0	0	0	0	0	0	0	0	0	0	0	0	-	-
Cla011610	3991571	3993155	249.875	198.81	243.56	188.479	163.106	134.386	-	-	-	-	-	-	-	-	84.7369	159.465	207.059	183.013	-	IPR028934 Vacuolar protein sorting protein 26 related
Cla011611	4009525	4010961	0	0	0	0	0	0	0	0	0	0	0	0	0	0	0	0	0	0	-	-
Cla011612	4017624	4017926	0	0	0	0	0	0	0	0	0	0	0	0	0	0	0	0	0	0	-	-
Cla011613	4048638	4054391	-	-	-	-	-	-	-	-	-	-	-	-	-	-	-	-	-	-	GO:0003777 microtubule motor activity;GO:0005871 kinesin complex;GO:0007018 microtubule-based movement	IPR027640 Kinesin-like protein
Cla011614	4067171	4084394	-	-	-	-	-	-	86.5747	56.8705	63.9923	67.3794	86.4132	78.3414	54.009	89.2435	14.9509	15.5816	23.2178	23.1941	GO:0003777 microtubule motor activity;GO:0005524 ATP binding;GO:0005871 kinesin complex;GO:0007018 microtubule-based movement;GO:0008017 microtubule binding	IPR001752 Kinesin, motor domain;IPR027417 P-loop containing nucleoside triphosphate hydrolase;IPR027640 Kinesin-like protein
Cla011615	4116270	4116728	0	0	0	0	0	0	0	0	0	0	0	0	0	0	0	0	0	0	-	-
Cla011616	4159411	4160155	-	-	-	-	-	-	-	-	-	-	-	-	-	-	-	-	-	-	GO:0003735 structural constituent of ribosome;GO:0005622 intracellular;GO:0005840 ribosome;GO:0006412 translation	IPR001780 Ribosomal protein L35A;IPR009000 Translation protein, beta-barrel domain;IPR018266 Ribosomal protein L35Ae, conserved site
Cla011617	4179498	4179662	0	0	0	0	0	0	0	0	0	0	0	0	0	0	0	0	0	0	-	-
Cla011618	4189065	4189289	0	0	0	0	0	0	0	0	0	0	0	0	0	0	0	0	0	0	-	-
Cla011619	4236248	4239374	0	0	0	0	0	0	0	0	0	0	0	0	0	0	0	0	0	0	-	-
Cla011620	4300830	4301036	0	0	0	0	0	0	0	0	0	0	0	0	0	0	0	0	0	0	-	-
Cla011621	4312168	4312344	0	0	0	0	0	0	0	0	0	0	0	0	0	0	0	0	0	0	-	-
Cla011622	4396267	4404715	235.834	192.839	186.242	163.618	223.237	242.916	106.094	92.8322	98.7062	90.3064	112.648	94.4906	110.83	109.666	48.5051	49.7567	57.6775	56.5255	GO:0015031 protein transport	IPR005024 Snf7
Cla011623	4408358	4408570	3.30613	0	0	0	0	0	0	1.49034	0	2.0947	3.59144	0	0	0	0	0	0	0	-	-
Cla011624	4493815	4494786	0.0708128	0.073081	0.315742	0	0.528018	2.0722	2.66447	7.16824	27.8778	4.76516	48.6704	3.23943	2.67544	1.57277	12.2589	29.1424	38.0579	53.877	GO:0006351 transcription, DNA-templated;GO:0043565 sequence-specific DNA binding	IPR025422 Transcription factor TGA like domain
Cla011625	4544383	4545692	0	0	0	0	0	0	0	0	0	0	0	0	0	0	0	0	0	0	-	-
