# Supplementary material for: Genetic mapping reveals a marker for yellow skin in watermelon (Citrullus lanatus L.)
Source: PLoS One. 2018 Sep 28;13(9):e0200617. doi: 10.1371/journal.pone.0200617 (PMC6161839; doi:10.1371/journal.pone.0200617)
Supplement: S3 Table — (XLSX) [file pone.0200617.s003.xlsx]

## Sheet: S3 Table
Supplementary Table 3, The position of high P-value on GWAS
Chr_ID	POS	P_value	Gene_ID	Start	End	Type	+/-	Syn	GO_annotation IPR_annotation
Chr4	565805	1.38624e-09
Chr4	411708	5.94206e-09
Chr4	538929	6.22108e-09
Chr4	480138	7.3382e-08
Chr4	696450	4.54846e-07
Chr4	4114506	1.24582e-06
Chr4	4259839	1.34938e-06
Chr4	4684328	1.34938e-06
Chr4	696473	1.50705e-06
